# Supplementary material for: Single cell and genetic analyses reveal conserved populations and signaling mechanisms of gastrointestinal stromal niches
Source: Nat Commun. 2020 Jan 17;11:334. doi: 10.1038/s41467-019-14058-5 (PMC6969052; doi:10.1038/s41467-019-14058-5)
Supplement: Supplementary file 4 — Supplementary Data 1 [file 41467_2019_14058_MOESM4_ESM.xlsx]

## Sheet: stomach_markers
	p_val	avg_logFC	pct.1	pct.2	p_val_adj	cluster	gene
Fmo2	9.48659e-125	1.21328	0.475	0.162	1.48124e-120	1	Fmo2
Pi16	3.28244e-132	1.07589	0.586	0.233	5.12521e-128	1	Pi16
Col1a1	1.40006e-215	1.05959	0.924	0.702	2.18605e-211	1	Col1a1
Col1a2	9.14184e-227	0.987552	0.959	0.798	1.42741e-222	1	Col1a2
Col14a1	1.04417e-129	0.965084	0.632	0.279	1.63037e-125	1	Col14a1
Scara5	4.57501e-92	0.950356	0.422	0.153	7.14343e-88	1	Scara5
Cfh	6.59318e-99	0.93558	0.466	0.179	1.02946e-94	1	Cfh
Col3a1	1.06484e-252	0.923993	0.987	0.865	1.66264e-248	1	Col3a1
Clec3b	5.00192e-124	0.827111	0.752	0.42	7.80999e-120	1	Clec3b
Gpc3	4.01893e-49	0.766599	0.38	0.187	6.27516e-45	1	Gpc3
Gsn	1.17856e-175	0.752401	0.959	0.748	1.8402e-171	1	Gsn
Osr1	2.62878e-53	0.751789	0.212	0.062	4.10458e-49	1	Osr1
Meg3	3.16188e-81	0.749976	0.666	0.391	4.93696e-77	1	Meg3
Cd248	8.12899e-56	0.745907	0.397	0.181	1.26926e-51	1	Cd248
C3	9.13e-58	0.729694	0.374	0.16	1.42556e-53	1	C3
Mfap5	2.90459e-101	0.728547	0.713	0.383	4.53522e-97	1	Mfap5
Cpz	4.73113e-45	0.702605	0.161	0.042	7.38718e-41	1	Cpz
Igfbp6	1.21565e-55	0.688924	0.515	0.275	1.89811e-51	1	Igfbp6
Sparc	5.69561e-201	0.679608	0.988	0.964	8.89313e-197	1	Sparc
Col8a1	1.17721e-46	0.671045	0.439	0.235	1.8381e-42	1	Col8a1
Dcn	3.45767e-166	0.666252	0.964	0.734	5.3988e-162	1	Dcn
Pcolce2	1.36347e-42	0.663927	0.227	0.083	2.12892e-38	1	Pcolce2
Pi15	3.77813e-38	0.663671	0.217	0.083	5.89917e-34	1	Pi15
Rnase4	9.83696e-65	0.662395	0.665	0.423	1.53594e-60	1	Rnase4
C1ra	6.43565e-45	0.65196	0.477	0.276	1.00486e-40	1	C1ra
Cd55	6.50586e-40	0.637963	0.449	0.265	1.01583e-35	1	Cd55
Entpd2	3.74027e-41	0.634181	0.379	0.197	5.84006e-37	1	Entpd2
Fn1	9.86793e-70	0.63231	0.616	0.346	1.54078e-65	1	Fn1
Ifi27l2a	1.0418e-40	0.601615	0.558	0.364	1.62667e-36	1	Ifi27l2a
Fndc1	4.48762e-45	0.59799	0.423	0.219	7.00697e-41	1	Fndc1
Timp2	5.46142e-54	0.593781	0.664	0.457	8.52747e-50	1	Timp2
Ecm1	4.77057e-41	0.584228	0.494	0.296	7.44877e-37	1	Ecm1
Htra3	2.39316e-44	0.577828	0.516	0.306	3.73669e-40	1	Htra3
Lum	5.31317e-75	0.56953	0.799	0.544	8.29599e-71	1	Lum
Cpxm1	1.25611e-31	0.567323	0.207	0.084	1.96129e-27	1	Cpxm1
Aebp1	1.89574e-40	0.555956	0.556	0.357	2.96001e-36	1	Aebp1
Tgfbr3	1.62954e-24	0.540163	0.293	0.162	2.54437e-20	1	Tgfbr3
Ly6a	3.4567e-50	0.537612	0.62	0.376	5.39729e-46	1	Ly6a
Slit3	1.64368e-28	0.533107	0.314	0.169	2.56644e-24	1	Slit3
Medag	1.79425e-28	0.532059	0.345	0.192	2.80154e-24	1	Medag
2810055G20Rik	7.68451e-21	0.52536	0.203	0.101	1.19986e-16	1	2810055G20Rik
Serpinf1	9.27346e-35	0.517438	0.481	0.302	1.44796e-30	1	Serpinf1
Col5a1	1.6581e-39	0.514228	0.544	0.349	2.58896e-35	1	Col5a1
Mmp23	2.71105e-25	0.512351	0.267	0.14	4.23303e-21	1	Mmp23
Adamtsl5	8.7686e-21	0.512092	0.164	0.074	1.36913e-16	1	Adamtsl5
Nupr1	1.52134e-28	0.51076	0.463	0.295	2.37542e-24	1	Nupr1
Plxdc2	1.79683e-19	0.502287	0.245	0.136	2.80556e-15	1	Plxdc2
Fbn1	5.39692e-45	0.495431	0.589	0.378	8.42675e-41	1	Fbn1
Adamts5	5.15701e-22	0.494244	0.181	0.083	8.05216e-18	1	Adamts5
Tnxb	1.29321e-27	0.484356	0.371	0.213	2.01922e-23	1	Tnxb
Gm23935	2.51375e-16	0.478289	0.179	0.093	3.92497e-12	1	Gm23935
P4ha2	3.39153e-17	0.472035	0.174	0.089	5.29554e-13	1	P4ha2
Vkorc1	1.21262e-22	0.465399	0.41	0.27	1.89338e-18	1	Vkorc1
Fam46a	5.6446e-20	0.46226	0.309	0.186	8.81347e-16	1	Fam46a
Rcn3	8.52594e-26	0.460428	0.551	0.4	1.33124e-21	1	Rcn3
C1s	3.46783e-28	0.458091	0.54	0.372	5.41467e-24	1	C1s
Pcolce	1.81618e-20	0.456341	0.534	0.407	2.83578e-16	1	Pcolce
Arap1	2.15033e-24	0.454669	0.194	0.088	3.35752e-20	1	Arap1
Adamts2	4.20423e-27	0.448233	0.392	0.234	6.56448e-23	1	Adamts2
Lrp1	5.95399e-21	0.446669	0.4	0.262	9.29657e-17	1	Lrp1
Clec11a	1.11522e-31	0.437011	0.151	0.049	1.7413e-27	1	Clec11a
Col5a2	9.74565e-32	0.433529	0.59	0.422	1.52169e-27	1	Col5a2
Loxl1	3.14121e-18	0.430848	0.433	0.307	4.90468e-14	1	Loxl1
Peg3	9.68994e-16	0.424939	0.232	0.135	1.51299e-11	1	Peg3
Ccdc80	4.71687e-27	0.424716	0.532	0.366	7.36492e-23	1	Ccdc80
Sema3c	4.10402e-24	0.4235	0.282	0.152	6.40801e-20	1	Sema3c
Lsp1	1.12942e-15	0.421193	0.387	0.269	1.76347e-11	1	Lsp1
Cadm3	2.67674e-22	0.420344	0.171	0.076	4.17945e-18	1	Cadm3
Creb3l1	2.76612e-17	0.409794	0.17	0.084	4.31902e-13	1	Creb3l1
Cd34	3.5498e-28	0.409645	0.51	0.339	5.54266e-24	1	Cd34
Pmp22	7.16638e-18	0.408157	0.466	0.335	1.11896e-13	1	Pmp22
Igf1	8.21117e-18	0.404308	0.461	0.335	1.28209e-13	1	Igf1
Lpar1	9.0999e-16	0.402952	0.359	0.244	1.42086e-11	1	Lpar1
Hspb8	9.6555e-16	0.401798	0.287	0.179	1.50761e-11	1	Hspb8
Rbp1	1.23242e-14	0.396741	0.353	0.239	1.92431e-10	1	Rbp1
Sulf2	6.03579e-17	0.396111	0.219	0.121	9.42428e-13	1	Sulf2
Ltbp4	5.04961e-22	0.395988	0.624	0.491	7.88446e-18	1	Ltbp4
Gm26924	1.2477e-10	0.389928	0.487	0.4	1.94816e-06	1	Gm26924
C1qtnf6	4.49861e-13	0.381977	0.174	0.098	7.02412e-09	1	C1qtnf6
Nkain4	3.53172e-17	0.380382	0.157	0.074	5.51443e-13	1	Nkain4
Abi3bp	4.2351e-16	0.379932	0.372	0.253	6.61269e-12	1	Abi3bp
Heg1	7.06695e-20	0.373554	0.276	0.159	1.10343e-15	1	Heg1
Penk	2.98688e-12	0.372615	0.158	0.086	4.66371e-08	1	Penk
Mfap2	1.2665e-14	0.372534	0.393	0.273	1.97752e-10	1	Mfap2
Itih5	2.54294e-21	0.366762	0.426	0.276	3.97054e-17	1	Itih5
Islr	6.77438e-15	0.365795	0.33	0.221	1.05775e-10	1	Islr
Fkbp7	1.65763e-10	0.365608	0.326	0.235	2.58823e-06	1	Fkbp7
Rcn1	1.2942e-09	0.360373	0.254	0.175	2.02077e-05	1	Rcn1
Mmp14	2.8922e-13	0.358682	0.431	0.321	4.51589e-09	1	Mmp14
Fstl1	1.39716e-28	0.356847	0.712	0.566	2.18152e-24	1	Fstl1
Serping1	4.64969e-27	0.355208	0.688	0.532	7.26002e-23	1	Serping1
Ppic	3.39447e-13	0.354108	0.506	0.407	5.30013e-09	1	Ppic
Itm2a	2.87143e-19	0.349239	0.538	0.385	4.48345e-15	1	Itm2a
Col6a2	6.18929e-25	0.344073	0.611	0.463	9.66396e-21	1	Col6a2
Pdgfrl	5.45272e-13	0.342445	0.3	0.199	8.51388e-09	1	Pdgfrl
Serpinh1	9.30356e-26	0.341156	0.736	0.636	1.45266e-21	1	Serpinh1
Oat	7.84874e-07	0.337442	0.279	0.211	0.012255	1	Oat
Anxa2	1.30896e-16	0.337305	0.617	0.508	2.04381e-12	1	Anxa2
Vcan	1.13153e-07	0.336362	0.241	0.173	0.00176677	1	Vcan
Ctgf	3.37191e-10	0.335022	0.264	0.183	5.2649e-06	1	Ctgf
mt-Rnr1	5.75965e-11	0.331129	0.485	0.386	8.99312e-07	1	mt-Rnr1
Tmed3	3.19932e-15	0.33	0.371	0.251	4.99541e-11	1	Tmed3
Fkbp9	4.97206e-14	0.325332	0.313	0.206	7.76338e-10	1	Fkbp9
Cpq	2.87201e-09	0.324664	0.273	0.193	4.48435e-05	1	Cpq
Prss23	3.62132e-15	0.321134	0.315	0.202	5.65433e-11	1	Prss23
Col6a1	5.2526e-21	0.320684	0.611	0.471	8.20141e-17	1	Col6a1
Fbln2	1.08435e-09	0.318564	0.313	0.224	1.6931e-05	1	Fbln2
Thbs3	1.96269e-10	0.317582	0.225	0.146	3.06455e-06	1	Thbs3
Pmepa1	3.36822e-07	0.309012	0.25	0.185	0.00525914	1	Pmepa1
Selm	7.34475e-11	0.300962	0.452	0.351	1.14681e-06	1	Selm
Htra1	3.49251e-11	0.30072	0.349	0.248	5.45321e-07	1	Htra1
Dpt	2.65606e-43	0.300202	0.908	0.661	4.14718e-39	1	Dpt
Bgn	2.3926e-21	0.298251	0.737	0.584	3.7358e-17	1	Bgn
Fbln1	2.20264e-25	0.298078	0.674	0.489	3.4392e-21	1	Fbln1
Cd302	5.47395e-11	0.297221	0.469	0.364	8.54703e-07	1	Cd302
Nenf	1.17161e-06	0.297106	0.359	0.286	0.0182935	1	Nenf
Fhl1	1.58858e-10	0.296902	0.395	0.297	2.48042e-06	1	Fhl1
Prnp	6.03469e-10	0.291143	0.341	0.25	9.42256e-06	1	Prnp
Kdelr2	1.8497e-06	0.28929	0.315	0.243	0.0288811	1	Kdelr2
Celf2	2.04294e-09	0.28889	0.298	0.211	3.18985e-05	1	Celf2
Cdkn1c	0.000209658	0.288279	0.192	0.148	1	1	Cdkn1c
Rbms3	4.40422e-09	0.287813	0.175	0.111	6.87675e-05	1	Rbms3
Hspa1b	2.77444e-05	0.286931	0.299	0.241	0.433201	1	Hspa1b
Ostc	5.89406e-06	0.28668	0.261	0.201	0.0920298	1	Ostc
Txndc5	5.16563e-09	0.285425	0.254	0.177	8.06562e-05	1	Txndc5
Col6a3	1.43061e-08	0.2852	0.43	0.337	0.000223375	1	Col6a3
Scpep1	1.27881e-09	0.282179	0.208	0.136	1.99673e-05	1	Scpep1
Ckap4	2.70443e-08	0.281117	0.292	0.211	0.00042227	1	Ckap4
Serpinb6a	1.21096e-06	0.280758	0.336	0.265	0.0189079	1	Serpinb6a
Atp1a2	1.78377e-14	0.27896	0.224	0.129	2.78517e-10	1	Atp1a2
S100a6	7.94188e-21	0.278327	0.725	0.591	1.24005e-16	1	S100a6
Gpx8	6.06418e-09	0.277539	0.336	0.25	9.46862e-05	1	Gpx8
Fndc3b	5.47377e-05	0.274132	0.209	0.159	0.854674	1	Fndc3b
Lamc1	1.74348e-05	0.273074	0.371	0.304	0.272226	1	Lamc1
Man1a	9.05074e-08	0.272717	0.186	0.124	0.00141318	1	Man1a
Axl	1.37267e-10	0.268053	0.254	0.167	2.14329e-06	1	Axl
Bmp1	1.23607e-09	0.266534	0.254	0.174	1.93e-05	1	Bmp1
Mfap4	1.89148e-20	0.266292	0.653	0.48	2.95335e-16	1	Mfap4
Gas1	1.92122e-12	0.264957	0.361	0.252	2.99979e-08	1	Gas1
Pbx1	2.03387e-08	0.262909	0.239	0.167	0.000317568	1	Pbx1
Col4a5	5.4098e-09	0.262211	0.271	0.19	8.44686e-05	1	Col4a5
Ctsl	3.92641e-19	0.261463	0.756	0.622	6.13069e-15	1	Ctsl
Npc2	6.76184e-08	0.260862	0.43	0.344	0.00105579	1	Npc2
Anxa1	5.3267e-07	0.259131	0.351	0.272	0.00831711	1	Anxa1
0610007N19Rik	3.35987e-10	0.259091	0.334	0.24	5.2461e-06	1	0610007N19Rik
Ikbip	5.28448e-09	0.25448	0.216	0.143	8.25118e-05	1	Ikbip
Atf5	8.56293e-06	0.252448	0.237	0.178	0.133702	1	Atf5
Ces1d	2.59574e-265	2.24622	0.722	0.229	4.05298e-261	2	Ces1d
Fxyd61	7.80514e-282	1.59171	0.582	0.091	1.21869e-277	2	Fxyd6
Smoc2	4.80658e-196	1.5226	0.412	0.061	7.50499e-192	2	Smoc2
Mgp	0	1.4398	0.986	0.677	0	2	Mgp
Thbs2	8.88929e-165	1.36831	0.365	0.056	1.38797e-160	2	Thbs2
Sfrp1	8.92508e-218	1.33726	0.858	0.417	1.39356e-213	2	Sfrp1
Gucy1a31	6.60643e-166	1.31799	0.432	0.085	1.03153e-161	2	Gucy1a3
Cilp	2.31051e-102	1.18103	0.307	0.067	3.60763e-98	2	Cilp
Fibin	3.3174e-127	1.1503	0.276	0.038	5.17979e-123	2	Fibin
Angptl2	2.56064e-106	1.13504	0.426	0.137	3.99818e-102	2	Angptl2
G0s2	6.91637e-89	1.11083	0.27	0.059	1.07992e-84	2	G0s2
Chchd10	1.43683e-92	1.1024	0.219	0.034	2.24347e-88	2	Chchd10
Ramp1	1.24542e-132	1.10007	0.297	0.043	1.9446e-128	2	Ramp1
Mdk1	1.01739e-120	1.04876	0.391	0.093	1.58855e-116	2	Mdk
Arpc31	6.08394e-79	1.04451	0.53	0.261	9.49947e-75	2	Arpc3
Adh1	5.44986e-104	1.01869	0.31	0.067	8.50941e-100	2	Adh1
Gas11	1.22201e-107	1.00847	0.543	0.214	1.90804e-103	2	Gas1
Mfap41	6.86775e-171	0.967024	0.864	0.439	1.07233e-166	2	Mfap4
Ms4a4d	3.82401e-84	0.947242	0.384	0.128	5.97081e-80	2	Ms4a4d
Matn2	2.81663e-102	0.924207	0.469	0.164	4.39789e-98	2	Matn2
Plod2	4.1885e-96	0.917277	0.46	0.167	6.53992e-92	2	Plod2
Ncald	9.89827e-79	0.908426	0.217	0.041	1.54552e-74	2	Ncald
Crispld2	4.53096e-86	0.893305	0.48	0.187	7.07464e-82	2	Crispld2
Spon2	1.28031e-90	0.892344	0.617	0.302	1.99908e-86	2	Spon2
Spock2	1.99985e-87	0.891557	0.204	0.031	3.12256e-83	2	Spock2
Itm2a1	1.01878e-107	0.890704	0.694	0.356	1.59072e-103	2	Itm2a
Gucy1b3	1.37422e-81	0.863827	0.294	0.074	2.14571e-77	2	Gucy1b3
Meis2	8.81142e-86	0.863398	0.38	0.122	1.37581e-81	2	Meis2
P2ry1	9.97596e-102	0.856876	0.161	0.011	1.55765e-97	2	P2ry1
Lpl1	1.12644e-69	0.841074	0.407	0.158	1.75882e-65	2	Lpl
Dpt1	2.44449e-166	0.838242	0.958	0.665	3.81682e-162	2	Dpt
Svep1	1.04435e-72	0.830532	0.309	0.093	1.63065e-68	2	Svep1
Fbln11	1.68073e-121	0.82433	0.819	0.466	2.6243e-117	2	Fbln1
Pdgfra	1.16385e-66	0.821649	0.414	0.172	1.81724e-62	2	Pdgfra
Ccl111	1.16205e-60	0.808364	0.329	0.117	1.81442e-56	2	Ccl11
Fosb	5.23549e-68	0.805118	0.678	0.449	8.1747e-64	2	Fosb
Abca8a	1.09499e-47	0.804708	0.238	0.079	1.70972e-43	2	Abca8a
Colec12	1.29541e-69	0.797865	0.344	0.118	2.02265e-65	2	Colec12
Pdgfrl1	4.88993e-68	0.78343	0.423	0.176	7.63514e-64	2	Pdgfrl
Cyr61	8.22443e-53	0.781458	0.684	0.463	1.28416e-48	2	Cyr61
Fam198b	2.94613e-68	0.776464	0.238	0.058	4.60008e-64	2	Fam198b
Cst3	8.73054e-107	0.751133	0.86	0.635	1.36319e-102	2	Cst3
Clmp	6.4061e-73	0.749747	0.439	0.178	1.00025e-68	2	Clmp
Sparcl1	5.14082e-119	0.747187	0.893	0.623	8.02688e-115	2	Sparcl1
C1qtnf3	1.06515e-57	0.737766	0.273	0.085	1.66313e-53	2	C1qtnf3
Atp2a2	1.21446e-51	0.732958	0.363	0.159	1.89626e-47	2	Atp2a2
Pid1	2.96682e-52	0.723434	0.255	0.083	4.63239e-48	2	Pid1
Serping11	4.70044e-105	0.721553	0.826	0.508	7.33927e-101	2	Serping1
Jam2	7.08741e-62	0.688056	0.278	0.085	1.10663e-57	2	Jam2
Irak1bp1	1.55436e-37	0.686913	0.172	0.052	2.42698e-33	2	Irak1bp1
Plcb4	3.7065e-39	0.676105	0.218	0.077	5.78733e-35	2	Plcb4
Cxcl121	1.17093e-57	0.673737	0.471	0.22	1.82828e-53	2	Cxcl12
Thbs11	6.52265e-34	0.668607	0.384	0.207	1.01845e-29	2	Thbs1
F2r	2.23791e-45	0.6578	0.208	0.062	3.49427e-41	2	F2r
Ctsl1	1.981e-91	0.642596	0.858	0.606	3.09314e-87	2	Ctsl
Txnip1	9.29395e-36	0.638496	0.369	0.187	1.45116e-31	2	Txnip
Col5a3	3.71293e-40	0.637059	0.332	0.155	5.79737e-36	2	Col5a3
Ptgis	1.88302e-42	0.626191	0.295	0.122	2.94015e-38	2	Ptgis
Emilin1	4.22097e-47	0.622611	0.266	0.096	6.59062e-43	2	Emilin1
Fos	3.51711e-66	0.621918	0.873	0.707	5.49161e-62	2	Fos
Sytl2	8.90055e-37	0.618102	0.155	0.044	1.38973e-32	2	Sytl2
Gem	1.3151e-45	0.616559	0.48	0.263	2.0534e-41	2	Gem
Ctsk	1.10584e-39	0.614914	0.316	0.141	1.72665e-35	2	Ctsk
Tshz2	9.00335e-46	0.611891	0.379	0.179	1.40578e-41	2	Tshz2
Ifi30	3.67016e-25	0.607174	0.208	0.094	5.73058e-21	2	Ifi30
Mfap21	1.16232e-47	0.599978	0.478	0.26	1.81485e-43	2	Mfap2
Lgals3bp	3.00111e-33	0.589663	0.213	0.082	4.68594e-29	2	Lgals3bp
Egr1	2.69949e-70	0.583588	0.891	0.726	4.21499e-66	2	Egr1
Jun	6.56731e-53	0.579361	0.839	0.655	1.02542e-48	2	Jun
Gaa	6.4605e-36	0.576162	0.262	0.112	1.00874e-31	2	Gaa
Camk2n1	2.41515e-37	0.563087	0.392	0.206	3.77101e-33	2	Camk2n1
Rbp11	5.82195e-42	0.562728	0.434	0.226	9.09039e-38	2	Rbp1
Gpx3	1.0342e-73	0.561831	0.668	0.349	1.6148e-69	2	Gpx3
Hmcn2	4.52546e-25	0.558162	0.175	0.07	7.06605e-21	2	Hmcn2
Bgn1	1.03751e-73	0.550779	0.843	0.568	1.61996e-69	2	Bgn
Leprel2	1.11832e-24	0.546885	0.285	0.15	1.74615e-20	2	Leprel2
Eln	6.57366e-31	0.546507	0.267	0.124	1.02641e-26	2	Eln
Btg2	4.04921e-38	0.544365	0.488	0.289	6.32244e-34	2	Btg2
Icam1	7.52599e-39	0.54353	0.461	0.257	1.17511e-34	2	Icam1
Gadd45b1	2.44455e-49	0.543107	0.711	0.485	3.81692e-45	2	Gadd45b
Cox6b2	2.0843e-27	0.537112	0.158	0.056	3.25442e-23	2	Cox6b2
S100a1	1.78517e-24	0.528091	0.251	0.125	2.78737e-20	2	S100a1
Sqstm1	1.03008e-29	0.523634	0.526	0.355	1.60837e-25	2	Sqstm1
Lox	1.78755e-23	0.51877	0.296	0.161	2.79108e-19	2	Lox
Ppap2a	2.581e-44	0.513856	0.428	0.214	4.02997e-40	2	Ppap2a
Ltbp3	1.51674e-24	0.510634	0.202	0.09	2.36824e-20	2	Ltbp3
Col6a31	3.44503e-39	0.505115	0.538	0.317	5.37908e-35	2	Col6a3
Cyb51	9.3588e-32	0.504282	0.443	0.265	1.46128e-27	2	Cyb5
Atp5j1	2.25197e-40	0.502496	0.523	0.311	3.51623e-36	2	Atp5j
Isoc1	3.3852e-20	0.498249	0.153	0.064	5.28565e-16	2	Isoc1
Bicc1	3.4921e-29	0.498005	0.288	0.141	5.45256e-25	2	Bicc1
Atp1a21	3.95765e-20	0.490255	0.245	0.13	6.17948e-16	2	Atp1a2
Cd3021	2.98567e-43	0.485942	0.579	0.344	4.66183e-39	2	Cd302
Atp1b3	1.18763e-22	0.483821	0.264	0.14	1.85437e-18	2	Atp1b3
Dpep1	5.24031e-28	0.477207	0.205	0.084	8.18221e-24	2	Dpep1
Serpine2	4.00665e-23	0.464743	0.23	0.11	6.25598e-19	2	Serpine2
Gas61	1.02089e-31	0.462889	0.317	0.152	1.59401e-27	2	Gas6
Tcf21	1.56734e-32	0.458977	0.362	0.189	2.44724e-28	2	Tcf21
Prnp1	2.43904e-18	0.447835	0.378	0.247	3.80832e-14	2	Prnp
Mmp2	5.59248e-40	0.442889	0.582	0.356	8.73209e-36	2	Mmp2
Lama2	2.63261e-19	0.440928	0.334	0.208	4.11056e-15	2	Lama2
Adk	4.5629e-18	0.431711	0.169	0.08	7.12452e-14	2	Adk
Tpst1	8.40185e-19	0.429863	0.25	0.139	1.31186e-14	2	Tpst1
Lum1	1.66484e-45	0.428759	0.796	0.562	2.59948e-41	2	Lum
Ngfrap1	9.9341e-21	0.427642	0.171	0.075	1.55111e-16	2	Ngfrap1
Fam46a1	1.17422e-16	0.415859	0.31	0.194	1.83343e-12	2	Fam46a
Cd63	6.55262e-50	0.415708	0.795	0.566	1.02313e-45	2	Cd63
Lamp2	2.28366e-16	0.410328	0.387	0.263	3.56571e-12	2	Lamp2
Nasp1	5.32017e-12	0.408855	0.225	0.14	8.30691e-08	2	Nasp
Wsb1	2.53946e-21	0.406913	0.446	0.301	3.96512e-17	2	Wsb1
P4ha1	3.81637e-12	0.402482	0.23	0.143	5.95887e-08	2	P4ha1
Picalm	3.75731e-18	0.400347	0.31	0.191	5.86667e-14	2	Picalm
Pcolce1	1.92061e-36	0.399017	0.621	0.394	2.99884e-32	2	Pcolce
Rcn31	2.93917e-30	0.3987	0.592	0.4	4.58922e-26	2	Rcn3
Pam	3.26492e-22	0.397614	0.473	0.309	5.09785e-18	2	Pam
Adprh	4.30102e-12	0.394662	0.217	0.135	6.71561e-08	2	Adprh
Tob1	2.68888e-17	0.389797	0.283	0.169	4.19842e-13	2	Tob1
Ier51	6.02276e-22	0.38936	0.443	0.289	9.40394e-18	2	Ier5
Snhg3	1.96327e-13	0.387452	0.183	0.101	3.06545e-09	2	Snhg3
Cygb	9.79259e-30	0.386561	0.43	0.25	1.52901e-25	2	Cygb
Pcsk5	3.30639e-16	0.377877	0.192	0.1	5.1626e-12	2	Pcsk5
Pld3	1.61205e-14	0.375865	0.154	0.076	2.51705e-10	2	Pld3
Hspa1a	1.05514e-17	0.373769	0.55	0.406	1.6475e-13	2	Hspa1a
Serpine1	2.50276e-16	0.371089	0.192	0.099	3.9078e-12	2	Serpine1
Ifitm1	4.94604e-46	0.369801	0.504	0.256	7.72275e-42	2	Ifitm1
Lamb1	5.43926e-22	0.369773	0.457	0.305	8.49286e-18	2	Lamb1
Slc1a5	2.28682e-11	0.368297	0.217	0.135	3.57064e-07	2	Slc1a5
Col16a1	2.14261e-15	0.366277	0.244	0.142	3.34547e-11	2	Col16a1
Psap	1.32183e-23	0.365785	0.531	0.368	2.0639e-19	2	Psap
Podn	6.04964e-24	0.36498	0.154	0.058	9.44591e-20	2	Podn
Mgst1	1.688e-11	0.363998	0.277	0.185	2.63565e-07	2	Mgst1
Cdk2ap2	1.36404e-14	0.360922	0.218	0.124	2.12981e-10	2	Cdk2ap2
Hsp90aa1	1.77163e-14	0.357737	0.528	0.409	2.76622e-10	2	Hsp90aa1
Itm2c	3.95376e-19	0.356492	0.346	0.214	6.1734e-15	2	Itm2c
Creg1	1.10276e-13	0.354568	0.24	0.145	1.72185e-09	2	Creg1
Uba5	1.54347e-10	0.353556	0.178	0.106	2.40997e-06	2	Uba5
Cmip1	8.10539e-08	0.346224	0.208	0.144	0.00126558	2	Cmip
Wbp5	7.06861e-24	0.345245	0.52	0.35	1.10369e-19	2	Wbp5
Spry2	4.72819e-13	0.343181	0.23	0.138	7.38259e-09	2	Spry2
Topors1	3.25754e-09	0.343084	0.208	0.136	5.08632e-05	2	Topors
Dusp1	7.42886e-16	0.342622	0.611	0.489	1.15994e-11	2	Dusp1
Igf11	2.30085e-19	0.341978	0.488	0.337	3.59255e-15	2	Igf1
Tgfb3	1.68904e-15	0.340305	0.173	0.088	2.63726e-11	2	Tgfb3
Snai1	3.0545e-13	0.339564	0.184	0.101	4.76929e-09	2	Snai1
Nfkbiz1	7.82175e-17	0.338355	0.37	0.241	1.22129e-12	2	Nfkbiz
Hexim11	1.84116e-20	0.337647	0.322	0.184	2.87479e-16	2	Hexim1
Hexa	1.53865e-14	0.337518	0.261	0.16	2.40245e-10	2	Hexa
Sulf21	1.69226e-08	0.33382	0.199	0.133	0.00026423	2	Sulf2
Lrpap1	4.38109e-12	0.333004	0.235	0.147	6.84063e-08	2	Lrpap1
Nid1	1.86659e-23	0.332918	0.54	0.365	2.9145e-19	2	Nid1
Ckb	1.10091e-20	0.330837	0.406	0.259	1.71897e-16	2	Ckb
Ecm2	3.83868e-06	0.330186	0.207	0.151	0.0599371	2	Ecm2
Psip1	3.5522e-15	0.327537	0.21	0.116	5.5464e-11	2	Psip1
Islr1	6.4782e-13	0.32724	0.333	0.227	1.01151e-08	2	Islr
Aspn	1.43954e-38	0.326126	0.568	0.33	2.2477e-34	2	Aspn
Lhfp	6.59693e-09	0.326063	0.222	0.15	0.000103004	2	Lhfp
Tnfrsf12a	5.63508e-15	0.325999	0.375	0.253	8.79861e-11	2	Tnfrsf12a
Pnrc1	1.23421e-16	0.324686	0.467	0.337	1.92709e-12	2	Pnrc1
Slc38a2	1.79554e-16	0.32102	0.463	0.327	2.80356e-12	2	Slc38a2
Rnaset2a	3.14413e-16	0.32044	0.276	0.165	4.90925e-12	2	Rnaset2a
Col6a11	2.33059e-27	0.31933	0.672	0.465	3.63899e-23	2	Col6a1
Rgs10	3.31997e-18	0.31917	0.173	0.079	5.18381e-14	2	Rgs10
Celf21	1.45501e-13	0.31794	0.32	0.212	2.27185e-09	2	Celf2
Rbbp6	1.32332e-14	0.317883	0.327	0.213	2.06623e-10	2	Rbbp6
Tspan3	5.41043e-11	0.317821	0.231	0.146	8.44785e-07	2	Tspan3
Mxra8	4.15588e-15	0.314574	0.357	0.239	6.48899e-11	2	Mxra8
Ubc	4.71497e-21	0.311192	0.7	0.552	7.36196e-17	2	Ubc
Atf4	2.93786e-16	0.310553	0.567	0.437	4.58718e-12	2	Atf4
Nfia	1.74604e-18	0.310469	0.397	0.259	2.72627e-14	2	Nfia
Tceal8	4.44677e-11	0.309928	0.312	0.22	6.94319e-07	2	Tceal8
Wwtr1	5.74223e-10	0.303112	0.202	0.128	8.96591e-06	2	Wwtr1
Brd21	7.39894e-16	0.302828	0.425	0.296	1.15527e-11	2	Brd2
Rhoj	2.28041e-16	0.300015	0.401	0.27	3.56064e-12	2	Rhoj
Lrp11	1.93594e-15	0.299766	0.4	0.271	3.02277e-11	2	Lrp1
Hsp90b1	8.68329e-24	0.299684	0.762	0.611	1.35581e-19	2	Hsp90b1
Maff	0.000111154	0.299042	0.202	0.154	1	2	Maff
Ppp1r10	1.62226e-16	0.298965	0.314	0.193	2.533e-12	2	Ppp1r10
Zfand51	4.18173e-10	0.29883	0.347	0.257	6.52935e-06	2	Zfand5
Spty2d1	2.93363e-10	0.298327	0.19	0.117	4.58057e-06	2	Spty2d1
Sgce	5.45049e-12	0.297557	0.2	0.116	8.51039e-08	2	Sgce
Gabarapl1	8.3348e-09	0.296001	0.184	0.118	0.00013014	2	Gabarapl1
Tmem204	3.96615e-19	0.294731	0.179	0.081	6.19274e-15	2	Tmem204
Ikbip1	4.52219e-08	0.294301	0.216	0.148	0.000706094	2	Ikbip
Olfml3	5.96902e-13	0.292173	0.196	0.111	9.32003e-09	2	Olfml3
Arl1	3.90417e-12	0.28906	0.285	0.189	6.09596e-08	2	Arl1
Maged1	1.55363e-09	0.28669	0.295	0.21	2.42583e-05	2	Maged1
Atf51	6.07488e-09	0.286449	0.257	0.177	9.48531e-05	2	Atf5
Plat	5.61652e-11	0.285766	0.207	0.127	8.76963e-07	2	Plat
Dkk3	1.84699e-11	0.283395	0.217	0.134	2.88389e-07	2	Dkk3
Fkbp71	1.38139e-15	0.282984	0.356	0.234	2.15691e-11	2	Fkbp7
Ndufv3	7.15649e-09	0.282766	0.267	0.19	0.000111741	2	Ndufv3
Frmd6	2.2217e-11	0.27889	0.232	0.144	3.46896e-07	2	Frmd6
Cd164	4.53524e-05	0.276887	0.183	0.136	0.708132	2	Cd164
Nr4a21	2.63616e-08	0.275054	0.231	0.158	0.000411611	2	Nr4a2
Ifitm21	1.33951e-22	0.272178	0.746	0.599	2.09151e-18	2	Ifitm2
App1	9.10087e-20	0.27091	0.594	0.437	1.42101e-15	2	App
Nucb2	2.75494e-08	0.270484	0.224	0.153	0.000430156	2	Nucb2
Junb1	1.33973e-17	0.268267	0.776	0.654	2.09186e-13	2	Junb
Ddit3	6.68512e-07	0.267441	0.185	0.126	0.0104381	2	Ddit3
Sh3bp5	1.12184e-12	0.266561	0.199	0.112	1.75164e-08	2	Sh3bp5
Ifrd1	1.30522e-10	0.266526	0.376	0.273	2.03797e-06	2	Ifrd1
Fbln5	9.52118e-10	0.265561	0.204	0.128	1.48664e-05	2	Fbln5
Ccnd3	9.94235e-10	0.265045	0.205	0.129	1.5524e-05	2	Ccnd3
Tra2b	2.48833e-13	0.263485	0.316	0.207	3.88527e-09	2	Tra2b
Ctsz	3.65533e-13	0.2619	0.246	0.15	5.70744e-09	2	Ctsz
Il11ra1	8.77131e-09	0.261769	0.19	0.121	0.000136955	2	Il11ra1
Nfkbia1	3.78609e-17	0.25989	0.722	0.589	5.9116e-13	2	Nfkbia
Itm2b	5.96644e-25	0.259567	0.815	0.687	9.31599e-21	2	Itm2b
Chpf	2.01532e-08	0.259266	0.16	0.099	0.000314673	2	Chpf
0610007N19Rik1	4.59966e-14	0.259067	0.36	0.24	7.18191e-10	2	0610007N19Rik
Pdia3	1.0278e-14	0.258715	0.488	0.361	1.60481e-10	2	Pdia3
Smc6	2.45109e-06	0.256769	0.214	0.156	0.0382714	2	Smc6
Htra31	1.76012e-17	0.256757	0.484	0.327	2.74825e-13	2	Htra3
Nr4a1	1.30454e-12	0.256641	0.524	0.403	2.03692e-08	2	Nr4a1
Pcdhga9	1.03514e-10	0.25593	0.224	0.142	1.61626e-06	2	Pcdhga9
C1s1	2.25332e-17	0.254756	0.541	0.383	3.51834e-13	2	C1s
Calr	2.58753e-13	0.254443	0.637	0.515	4.04016e-09	2	Calr
Gsn1	5.67399e-32	0.25441	0.966	0.76	8.85937e-28	2	Gsn
Sra1	6.64576e-10	0.254259	0.186	0.114	1.03767e-05	2	Sra1
Cd551	3.69927e-13	0.252426	0.415	0.285	5.77604e-09	2	Cd55
Cebpb	2.87912e-09	0.251045	0.357	0.264	4.49546e-05	2	Cebpb
Ccnd21	2.47907e-12	0.250987	0.289	0.191	3.87082e-08	2	Ccnd2
Has11	4.18337e-288	1.95615	0.718	0.132	6.53191e-284	3	Has1
Tnfaip61	3.932e-252	1.90042	0.741	0.171	6.13943e-248	3	Tnfaip6
Ugdh1	9.11349e-226	1.63207	0.677	0.15	1.42298e-221	3	Ugdh
Gfpt21	8.23744e-224	1.52804	0.611	0.116	1.28619e-219	3	Gfpt2
Mt2	5.19542e-128	1.50157	0.615	0.206	8.11212e-124	3	Mt2
Ccl7	7.08843e-117	1.48225	0.437	0.104	1.10679e-112	3	Ccl7
Ccl2	1.91518e-93	1.45114	0.544	0.199	2.99036e-89	3	Ccl2
Fbn11	5.99136e-161	1.22381	0.833	0.368	9.35491e-157	3	Fbn1
Mfap52	1.22997e-169	1.17852	0.887	0.4	1.92048e-165	3	Mfap5
Fn12	1.3466e-149	1.1401	0.817	0.35	2.10258e-145	3	Fn1
Uap1	7.7099e-124	1.11038	0.389	0.076	1.20382e-119	3	Uap1
Sema3c2	5.39968e-113	1.09782	0.495	0.136	8.43106e-109	3	Sema3c
Mt1	1.43315e-84	1.08039	0.68	0.32	2.23771e-80	3	Mt1
Fndc12	1.40973e-140	1.06131	0.662	0.208	2.20116e-136	3	Fndc1
Cxcl1	3.02273e-105	1.05007	0.729	0.313	4.7197e-101	3	Cxcl1
Cd44	7.57288e-125	1.04875	0.382	0.069	1.18243e-120	3	Cd44
C32	1.82621e-91	1.03598	0.51	0.167	2.85145e-87	3	C3
Pi162	4.32333e-130	1.02257	0.723	0.258	6.75044e-126	3	Pi16
Hk2	4.62232e-91	0.983353	0.383	0.099	7.21729e-87	3	Hk2
Fstl12	1.29598e-127	0.982343	0.905	0.556	2.02355e-123	3	Fstl1
Pcolce21	1.93712e-114	0.974288	0.385	0.077	3.02462e-110	3	Pcolce2
Stmn4	2.25362e-108	0.970671	0.262	0.035	3.5188e-104	3	Stmn4
Col14a12	5.04413e-133	0.950002	0.781	0.303	7.87591e-129	3	Col14a1
Il6	1.32637e-55	0.945667	0.285	0.082	2.07099e-51	3	Il6
Tnxb2	1.13738e-103	0.922346	0.581	0.201	1.77591e-99	3	Tnxb
Cd2482	1.61417e-116	0.910677	0.581	0.181	2.52036e-112	3	Cd248
Tnfrsf11b	1.68703e-71	0.902134	0.221	0.04	2.63412e-67	3	Tnfrsf11b
Col8a11	4.15178e-93	0.891635	0.614	0.234	6.48259e-89	3	Col8a1
Ly6a2	7.69866e-111	0.878152	0.794	0.381	1.20207e-106	3	Ly6a
Metrnl	1.21697e-92	0.863107	0.314	0.064	1.90018e-88	3	Metrnl
Gpr133	6.7779e-105	0.860972	0.31	0.053	1.0583e-100	3	Gpr133
Meg31	8.16057e-101	0.854157	0.817	0.404	1.27419e-96	3	Meg3
Fst	2.23613e-59	0.833161	0.197	0.037	3.4915e-55	3	Fst
Igfbp62	7.17131e-109	0.829484	0.706	0.276	1.11973e-104	3	Igfbp6
Scara52	1.07982e-102	0.82859	0.545	0.169	1.68604e-98	3	Scara5
Vasn	2.04833e-71	0.808378	0.331	0.088	3.19826e-67	3	Vasn
Fbln22	1.41878e-73	0.80467	0.522	0.203	2.21529e-69	3	Fbln2
Nov	2.96803e-84	0.802839	0.151	0.012	4.63429e-80	3	Nov
Thbs12	2.31773e-58	0.802012	0.486	0.203	3.61891e-54	3	Thbs1
Ptx3	3.92122e-58	0.776472	0.154	0.022	6.12259e-54	3	Ptx3
Ugp2	4.48206e-71	0.774011	0.425	0.141	6.99829e-67	3	Ugp2
Ifi202b	2.39468e-65	0.759445	0.219	0.042	3.73906e-61	3	Ifi202b
Has2	4.69252e-61	0.744283	0.2	0.038	7.3269e-57	3	Has2
Heg12	3.18031e-64	0.723755	0.426	0.151	4.96573e-60	3	Heg1
Adamts51	5.5081e-67	0.718497	0.3	0.077	8.60035e-63	3	Adamts5
Clec3b1	1.11e-89	0.71477	0.839	0.451	1.73315e-85	3	Clec3b
Tmem1001	1.17377e-61	0.713541	0.383	0.126	1.83273e-57	3	Tmem100
Emilin2	9.86753e-88	0.712014	0.252	0.041	1.54072e-83	3	Emilin2
Hspb81	8.75741e-69	0.702259	0.463	0.166	1.36738e-64	3	Hspb8
Cadm31	7.89747e-73	0.695737	0.295	0.069	1.23311e-68	3	Cadm3
Anxa22	1.86479e-68	0.680792	0.794	0.494	2.91168e-64	3	Anxa2
Axl2	6.37878e-70	0.674695	0.441	0.149	9.95983e-66	3	Axl
Ecm12	5.62041e-63	0.672044	0.629	0.301	8.77571e-59	3	Ecm1
Pamr1	7.45728e-65	0.666122	0.253	0.056	1.16438e-60	3	Pamr1
Lpar11	5.74412e-68	0.660815	0.562	0.227	8.96887e-64	3	Lpar1
Cmah	3.58448e-68	0.657125	0.183	0.027	5.59681e-64	3	Cmah
Tppp31	3.62632e-58	0.654677	0.671	0.357	5.66213e-54	3	Tppp3
Ifrd11	1.13084e-47	0.6507	0.528	0.256	1.76569e-43	3	Ifrd1
Gap43	1.08308e-58	0.650522	0.195	0.037	1.69112e-54	3	Gap43
Cd552	6.93971e-73	0.647681	0.629	0.261	1.08357e-68	3	Cd55
Kdm6b	2.63756e-50	0.637407	0.414	0.164	4.11829e-46	3	Kdm6b
Olfml2b1	2.46183e-59	0.632349	0.338	0.103	3.84391e-55	3	Olfml2b
Tnfrsf12a1	5.65826e-62	0.627956	0.547	0.235	8.8348e-58	3	Tnfrsf12a
Rora	1.40743e-48	0.619345	0.355	0.129	2.19756e-44	3	Rora
Ebf11	6.08139e-56	0.618955	0.37	0.125	9.49548e-52	3	Ebf1
Htra32	1.77181e-57	0.615585	0.644	0.313	2.7665e-53	3	Htra3
Medag1	2.96719e-51	0.61173	0.465	0.193	4.63296e-47	3	Medag
Lrrn4cl	2.243e-66	0.603189	0.23	0.045	3.50222e-62	3	Lrrn4cl
Ptgs2	1.31741e-39	0.598243	0.227	0.069	2.057e-35	3	Ptgs2
S100a101	1.00741e-61	0.591242	0.812	0.491	1.57297e-57	3	S100a10
Efemp1	1.46784e-46	0.590756	0.262	0.078	2.29189e-42	3	Efemp1
Antxr1	2.41979e-46	0.58189	0.314	0.108	3.77826e-42	3	Antxr1
Adamts21	3.34889e-46	0.580221	0.511	0.236	5.22895e-42	3	Adamts2
Serpinf11	1.58987e-56	0.578473	0.633	0.302	2.48242e-52	3	Serpinf1
S100a61	5.91337e-62	0.576241	0.873	0.585	9.23314e-58	3	S100a6
Fosl2	8.24666e-49	0.575788	0.341	0.12	1.28763e-44	3	Fosl2
Ahnak	1.20509e-55	0.575647	0.689	0.374	1.88162e-51	3	Ahnak
RP23-103I12.13	1.14699e-49	0.57537	0.434	0.175	1.79091e-45	3	RP23-103I12.13
Nfkb1	7.76464e-39	0.569377	0.238	0.076	1.21237e-34	3	Nfkb1
Cd342	3.74451e-52	0.563908	0.659	0.338	5.84668e-48	3	Cd34
Emp1	4.39825e-51	0.56345	0.681	0.364	6.86743e-47	3	Emp1
Timp21	4.6958e-58	0.55533	0.776	0.467	7.33202e-54	3	Timp2
Gas7	2.62453e-48	0.553457	0.209	0.051	4.09794e-44	3	Gas7
Ackr3	5.93368e-45	0.552055	0.292	0.097	9.26485e-41	3	Ackr3
Col1a11	9.10183e-57	0.551602	0.945	0.728	1.42116e-52	3	Col1a1
Cfh2	1.00542e-48	0.546928	0.492	0.213	1.56986e-44	3	Cfh
Tnfaip3	5.00815e-20	0.54674	0.195	0.084	7.81973e-16	3	Tnfaip3
Col1a21	5.04886e-65	0.53826	0.985	0.815	7.88329e-61	3	Col1a2
Maff1	8.07044e-38	0.537898	0.338	0.136	1.26012e-33	3	Maff
Islr2	3.92986e-47	0.537808	0.483	0.211	6.13608e-43	3	Islr
Loxl11	4.55783e-52	0.535658	0.613	0.295	7.1166e-48	3	Loxl1
Csrnp1	1.30333e-42	0.53203	0.426	0.188	2.03502e-38	3	Csrnp1
Ext1	9.28064e-49	0.52962	0.314	0.104	1.44908e-44	3	Ext1
Dclk1	8.28616e-32	0.527437	0.182	0.055	1.2938e-27	3	Dclk1
Anxa12	1.0823e-44	0.516642	0.529	0.254	1.6899e-40	3	Anxa1
Dbn1	2.01246e-50	0.514266	0.246	0.066	3.14226e-46	3	Dbn1
Sfrp4	4.01604e-38	0.509156	0.168	0.041	6.27064e-34	3	Sfrp4
Qpct	1.65527e-39	0.50445	0.231	0.07	2.58454e-35	3	Qpct
Col5a11	9.91944e-55	0.502889	0.696	0.351	1.54882e-50	3	Col5a1
Klf6	8.63794e-39	0.501888	0.596	0.32	1.34873e-34	3	Klf6
Celf22	3.57267e-38	0.495316	0.438	0.201	5.57836e-34	3	Celf2
Sdc4	2.34896e-34	0.490613	0.392	0.178	3.66767e-30	3	Sdc4
Crip11	2.91957e-34	0.487241	0.86	0.652	4.55861e-30	3	Crip1
Ndrg1	5.22936e-39	0.486695	0.335	0.131	8.16513e-35	3	Ndrg1
Ifi27l2a2	1.00087e-42	0.48477	0.674	0.371	1.56276e-38	3	Ifi27l2a
Nid11	5.13012e-45	0.483997	0.662	0.358	8.01017e-41	3	Nid1
Vcan1	9.51047e-45	0.483186	0.396	0.157	1.48497e-40	3	Vcan
Rnase41	1.0193e-48	0.479985	0.753	0.442	1.59154e-44	3	Rnase4
Timp1	1.05383e-29	0.477317	0.197	0.066	1.64545e-25	3	Timp1
Col3a11	2.1756e-71	0.476638	0.993	0.88	3.39699e-67	3	Col3a1
Slit31	1.25226e-41	0.474291	0.41	0.173	1.95528e-37	3	Slit3
S100a4	1.10211e-24	0.470256	0.167	0.056	1.72083e-20	3	S100a4
Nr4a3	1.10256e-23	0.468788	0.164	0.057	1.72154e-19	3	Nr4a3
Scd2	3.0648e-25	0.46833	0.289	0.131	4.78537e-21	3	Scd2
Gsn2	1.4095e-62	0.465468	0.975	0.774	2.2008e-58	3	Gsn
Gpc6	4.41915e-32	0.465043	0.232	0.082	6.90006e-28	3	Gpc6
Man1a1	3.29035e-37	0.464963	0.303	0.114	5.13755e-33	3	Man1a
Ltbp41	3.56929e-40	0.46352	0.756	0.488	5.57309e-36	3	Ltbp4
Errfi1	5.2986e-23	0.461518	0.258	0.116	8.27324e-19	3	Errfi1
Birc3	7.79259e-22	0.454612	0.156	0.055	1.21674e-17	3	Birc3
Frmd61	7.86834e-31	0.454481	0.319	0.137	1.22856e-26	3	Frmd6
Tubb2b	7.00769e-33	0.453552	0.179	0.052	1.09418e-28	3	Tubb2b
Jmjd1c	2.55851e-30	0.448119	0.258	0.1	3.99486e-26	3	Jmjd1c
Prss231	4.05326e-36	0.448039	0.428	0.199	6.32876e-32	3	Prss23
C1ra1	1.71893e-33	0.444135	0.544	0.293	2.68394e-29	3	C1ra
Lrp12	6.97692e-44	0.443152	0.545	0.258	1.08938e-39	3	Lrp1
Twist1	4.74895e-26	0.441915	0.164	0.053	7.415e-22	3	Twist1
Aebp11	2.06845e-41	0.441803	0.666	0.366	3.22967e-37	3	Aebp1
Pi151	2.53771e-40	0.441298	0.274	0.092	3.96239e-36	3	Pi15
Rcan1	6.37003e-28	0.439293	0.295	0.128	9.94616e-24	3	Rcan1
Creb5	1.10142e-35	0.437733	0.168	0.044	1.71976e-31	3	Creb5
Lamb2	1.7514e-39	0.437012	0.371	0.151	2.73463e-35	3	Lamb2
Dcn1	2.61138e-59	0.436182	0.985	0.761	4.07741e-55	3	Dcn
Col5a21	3.16274e-43	0.436064	0.745	0.42	4.93831e-39	3	Col5a2
Rhoq	2.78407e-30	0.432117	0.209	0.071	4.34705e-26	3	Rhoq
Lum2	2.39946e-46	0.431691	0.873	0.567	3.74652e-42	3	Lum
Arf4	1.08069e-33	0.427493	0.621	0.356	1.68738e-29	3	Arf4
Col6a32	9.25272e-41	0.422374	0.611	0.321	1.44472e-36	3	Col6a3
Hn1	6.05871e-29	0.420108	0.256	0.102	9.46008e-25	3	Hn1
Rtn4	1.00478e-31	0.419876	0.532	0.287	1.56887e-27	3	Rtn4
Emp3	9.27838e-29	0.419658	0.565	0.329	1.44873e-24	3	Emp3
Sdc2	1.72726e-37	0.419166	0.447	0.206	2.69695e-33	3	Sdc2
Timp31	8.51423e-32	0.418231	0.569	0.325	1.32941e-27	3	Timp3
Itih52	3.15312e-50	0.41594	0.583	0.272	4.92328e-46	3	Itih5
Sntb2	4.00288e-28	0.415901	0.317	0.142	6.25009e-24	3	Sntb2
Thbs31	2.98378e-40	0.414649	0.35	0.137	4.65888e-36	3	Thbs3
Il33	9.29569e-30	0.414009	0.159	0.046	1.45143e-25	3	Il33
Ifi204	1.87942e-26	0.41292	0.154	0.047	2.93453e-22	3	Ifi204
Map2k3	7.89259e-26	0.411713	0.192	0.069	1.23235e-21	3	Map2k3
Ccdc801	1.47114e-35	0.410145	0.656	0.368	2.29703e-31	3	Ccdc80
Tgfbr31	2.63993e-30	0.407784	0.364	0.169	4.12199e-26	3	Tgfbr3
Serpinb6a2	6.1033e-36	0.407576	0.499	0.249	9.52969e-32	3	Serpinb6a
Mcl1	7.24498e-27	0.406787	0.469	0.251	1.13123e-22	3	Mcl1
Tnfsf9	1.47516e-25	0.4047	0.159	0.051	2.30332e-21	3	Tnfsf9
Pmepa11	5.19521e-32	0.40325	0.382	0.173	8.11179e-28	3	Pmepa1
Sat1	2.82792e-31	0.402567	0.712	0.453	4.41552e-27	3	Sat1
Clip1	1.29117e-22	0.399734	0.198	0.078	2.01604e-18	3	Clip1
Flnc	7.15905e-19	0.399048	0.164	0.064	1.11781e-14	3	Flnc
Stat3	1.64587e-35	0.394386	0.32	0.129	2.56987e-31	3	Stat3
Map7d11	2.02118e-24	0.393115	0.31	0.146	3.15587e-20	3	Map7d1
Ckap41	6.77469e-27	0.384955	0.404	0.205	1.0578e-22	3	Ckap4
Samd4b	5.18471e-28	0.384597	0.189	0.064	8.09541e-24	3	Samd4b
Myc	6.04144e-23	0.383575	0.173	0.062	9.4331e-19	3	Myc
Mmp231	3.08702e-27	0.383505	0.325	0.148	4.82008e-23	3	Mmp23
Dpysl3	1.52308e-29	0.381975	0.38	0.184	2.37814e-25	3	Dpysl3
Il6st	5.67406e-26	0.381745	0.285	0.125	8.85948e-22	3	Il6st
Skil	1.21358e-30	0.378304	0.303	0.127	1.89489e-26	3	Skil
Sidt2	1.28206e-19	0.377929	0.152	0.055	2.00181e-15	3	Sidt2
Mafk	5.44701e-16	0.376384	0.23	0.113	8.50496e-12	3	Mafk
Cltc	2.7685e-19	0.37484	0.247	0.117	4.32274e-15	3	Cltc
Nfil3	1.03479e-21	0.374286	0.227	0.097	1.61572e-17	3	Nfil3
Col6a21	1.10483e-38	0.373555	0.781	0.456	1.72509e-34	3	Col6a2
Nfia1	6.28118e-25	0.369041	0.466	0.258	9.80743e-21	3	Nfia
Trib1	1.72147e-16	0.36881	0.197	0.091	2.68791e-12	3	Trib1
Entpd21	2.58111e-30	0.368686	0.432	0.213	4.03015e-26	3	Entpd2
Lhfpl2	1.30692e-25	0.368591	0.195	0.071	2.04062e-21	3	Lhfpl2
Dpt2	4.3381e-44	0.367825	0.951	0.687	6.77351e-40	3	Dpt
Klf9	2.11934e-28	0.366876	0.425	0.215	3.30914e-24	3	Klf9
Rnf122	5.76847e-20	0.364961	0.151	0.055	9.00689e-16	3	Rnf122
Nfix	5.54514e-28	0.364709	0.404	0.199	8.65817e-24	3	Nfix
Gars	5.0697e-23	0.364687	0.162	0.056	7.91583e-19	3	Gars
Adamtsl4	2.59793e-36	0.363244	0.197	0.057	4.05642e-32	3	Adamtsl4
Bmp11	3.5981e-25	0.363174	0.349	0.169	5.61808e-21	3	Bmp1
Glul	8.48362e-21	0.362066	0.213	0.091	1.32463e-16	3	Glul
Ddr2	3.59937e-30	0.362009	0.291	0.118	5.62005e-26	3	Ddr2
Plagl1	5.62735e-28	0.361944	0.18	0.059	8.78654e-24	3	Plagl1
Txndc51	6.79298e-24	0.357886	0.349	0.173	1.06066e-19	3	Txndc5
Ybx3	2.35176e-34	0.357418	0.387	0.171	3.67204e-30	3	Ybx3
Adam9	9.51416e-30	0.357379	0.212	0.073	1.48554e-25	3	Adam9
Bag3	6.56347e-22	0.356158	0.274	0.128	1.02482e-17	3	Bag3
Tns1	4.09483e-29	0.35572	0.246	0.093	6.39366e-25	3	Tns1
Itga5	1.54151e-21	0.355717	0.168	0.062	2.40692e-17	3	Itga5
Mat2a	1.22141e-28	0.355352	0.422	0.21	1.90711e-24	3	Mat2a
Dync1h1	6.46759e-21	0.353995	0.219	0.093	1.00985e-16	3	Dync1h1
Trip10	1.1946e-24	0.353203	0.262	0.112	1.86525e-20	3	Trip10
Lsp11	2.81632e-28	0.35139	0.495	0.268	4.3974e-24	3	Lsp1
Rock21	4.12291e-21	0.349414	0.355	0.186	6.43751e-17	3	Rock2
Ssr3	2.36333e-26	0.349394	0.413	0.211	3.6901e-22	3	Ssr3
Alas1	2.89885e-21	0.349292	0.197	0.079	4.52627e-17	3	Alas1
Tgfbr2	2.38537e-18	0.349045	0.304	0.157	3.72452e-14	3	Tgfbr2
Pmp221	2.00501e-30	0.348269	0.593	0.333	3.13063e-26	3	Pmp22
Add3	2.08798e-19	0.347315	0.337	0.18	3.26018e-15	3	Add3
Pdpn	1.62423e-25	0.345788	0.301	0.136	2.53607e-21	3	Pdpn
Scara3	2.05677e-38	0.34403	0.179	0.045	3.21144e-34	3	Scara3
Serpine11	1.51224e-12	0.343326	0.201	0.105	2.36121e-08	3	Serpine1
Dlgap4	9.32762e-23	0.343322	0.25	0.11	1.45641e-18	3	Dlgap4
Slc43a31	1.32167e-30	0.343122	0.34	0.149	2.06365e-26	3	Slc43a3
Phldb1	3.14839e-16	0.341983	0.168	0.071	4.9159e-12	3	Phldb1
Adamtsl51	4.57778e-23	0.339963	0.204	0.08	7.14774e-19	3	Adamtsl5
Nupr11	1.59162e-30	0.33996	0.551	0.304	2.48516e-26	3	Nupr1
Ablim1	1.29992e-15	0.338818	0.212	0.102	2.02969e-11	3	Ablim1
Cebpb1	1.07148e-26	0.3384	0.468	0.254	1.67301e-22	3	Cebpb
Sik1	2.05556e-24	0.336884	0.185	0.067	3.20955e-20	3	Sik1
Tubb6	4.91498e-27	0.336672	0.332	0.15	7.67425e-23	3	Tubb6
Calu	9.62088e-29	0.336254	0.517	0.281	1.5022e-24	3	Calu
Coq10b	3.11722e-13	0.335184	0.198	0.1	4.86722e-09	3	Coq10b
Loxl2	5.06513e-29	0.334816	0.465	0.24	7.9087e-25	3	Loxl2
Golim4	2.75367e-24	0.334184	0.405	0.213	4.29959e-20	3	Golim4
Sash1	7.88605e-23	0.33373	0.235	0.1	1.23133e-18	3	Sash1
Rassf1	1.64177e-13	0.333365	0.203	0.102	2.56346e-09	3	Rassf1
Ap2a2	7.6394e-16	0.332821	0.167	0.073	1.19282e-11	3	Ap2a2
Bhlhe401	3.21074e-31	0.3326	0.35	0.152	5.01326e-27	3	Bhlhe40
Antxr2	6.68123e-24	0.331535	0.188	0.069	1.04321e-19	3	Antxr2
Anxa3	2.32831e-25	0.331282	0.212	0.08	3.63543e-21	3	Anxa3
Csf1	4.91283e-19	0.331131	0.224	0.101	7.67089e-15	3	Csf1
Trio	3.64855e-23	0.331106	0.182	0.067	5.69685e-19	3	Trio
Tubb2a	5.24119e-23	0.330019	0.437	0.24	8.18359e-19	3	Tubb2a
Krtdap	1.66295e-22	0.329604	0.152	0.051	2.59653e-18	3	Krtdap
Anxa5	1.27181e-25	0.327358	0.662	0.439	1.9858e-21	3	Anxa5
Mir22hg	1.87888e-14	0.326948	0.237	0.124	2.93368e-10	3	Mir22hg
Vim	1.91245e-25	0.326572	0.808	0.589	2.9861e-21	3	Vim
Adamts4	2.69897e-14	0.326202	0.252	0.133	4.21417e-10	3	Adamts4
Rnd3	7.69381e-28	0.325057	0.252	0.098	1.20131e-23	3	Rnd3
Tgif1	8.29218e-18	0.324702	0.165	0.067	1.29474e-13	3	Tgif1
Fyn	1.15858e-31	0.324488	0.264	0.1	1.80901e-27	3	Fyn
Plxdc21	1.21717e-25	0.321306	0.307	0.14	1.9005e-21	3	Plxdc2
Cdkn1a1	6.00277e-31	0.321112	0.517	0.268	9.37272e-27	3	Cdkn1a
Rhoc1	1.21462e-29	0.321094	0.44	0.218	1.8965e-25	3	Rhoc
Ndn	5.41119e-11	0.318226	0.171	0.088	8.44903e-07	3	Ndn
Klf4	8.51357e-29	0.317375	0.712	0.436	1.32931e-24	3	Klf4
Itgb5	8.514e-13	0.31674	0.201	0.103	1.32938e-08	3	Itgb5
Slc39a6	1.05954e-28	0.316635	0.164	0.049	1.65437e-24	3	Slc39a6
Prnp2	1.40942e-29	0.315962	0.469	0.242	2.20066e-25	3	Prnp
Gpc31	7.94645e-25	0.315372	0.407	0.208	1.24076e-20	3	Gpc3
Ptgfrn	1.04028e-17	0.312921	0.261	0.128	1.6243e-13	3	Ptgfrn
Txnl1	7.53988e-15	0.312595	0.222	0.111	1.17728e-10	3	Txnl1
Agpat4	1.34822e-19	0.309713	0.154	0.056	2.10511e-15	3	Agpat4
Ski	5.40814e-19	0.309542	0.252	0.12	8.44427e-15	3	Ski
Zcchc24	4.88833e-15	0.30951	0.204	0.098	7.63264e-11	3	Zcchc24
Pbx11	9.32856e-22	0.309241	0.325	0.163	1.45656e-17	3	Pbx1
Magt1	1.05659e-18	0.308425	0.247	0.118	1.64976e-14	3	Magt1
Gna13	7.02933e-19	0.306842	0.224	0.101	1.09756e-14	3	Gna13
Eef2	9.55025e-25	0.305744	0.636	0.399	1.49118e-20	3	Eef2
Igf2r	3.51744e-15	0.30549	0.171	0.077	5.49213e-11	3	Igf2r
C1s2	6.23674e-23	0.305376	0.621	0.382	9.73804e-19	3	C1s
Scn7a	6.25352e-15	0.305291	0.189	0.088	9.76424e-11	3	Scn7a
Abi1	9.39548e-19	0.302231	0.218	0.098	1.46701e-14	3	Abi1
BC005537	9.15663e-14	0.301293	0.291	0.164	1.42972e-09	3	BC005537
Adamts1	6.74118e-29	0.300408	0.613	0.361	1.05257e-24	3	Adamts1
Man2a1	4.84553e-17	0.298506	0.185	0.08	7.56581e-13	3	Man2a1
Fndc3b1	9.2655e-19	0.298186	0.298	0.152	1.44672e-14	3	Fndc3b
Gnai3	3.21563e-19	0.297735	0.207	0.09	5.02088e-15	3	Gnai3
Cxcl10	7.80502e-16	0.295705	0.213	0.102	1.21868e-11	3	Cxcl10
Nop58	2.82877e-24	0.295441	0.501	0.279	4.41684e-20	3	Nop58
Tiparp	2.40031e-18	0.294845	0.268	0.132	3.74784e-14	3	Tiparp
Rap1b	6.99094e-25	0.294842	0.376	0.185	1.09157e-20	3	Rap1b
Col6a12	4.86825e-26	0.294587	0.756	0.467	7.60129e-22	3	Col6a1
Sqstm11	9.75125e-22	0.292662	0.577	0.359	1.52256e-17	3	Sqstm1
Jdp2	2.7147e-16	0.291006	0.174	0.076	4.23873e-12	3	Jdp2
Hmgcs1	2.72293e-18	0.289255	0.167	0.066	4.25159e-14	3	Hmgcs1
Gsk3a	2.00202e-16	0.28861	0.158	0.065	3.12596e-12	3	Gsk3a
Hsd3b7	2.73928e-20	0.288224	0.195	0.08	4.27711e-16	3	Hsd3b7
Procr	8.79393e-15	0.28817	0.179	0.082	1.37308e-10	3	Procr
Lrrc17	1.29494e-20	0.288148	0.158	0.057	2.02193e-16	3	Lrrc17
Tspo1	2.22925e-18	0.287273	0.446	0.264	3.48074e-14	3	Tspo
Rap1a	1.27313e-19	0.286486	0.308	0.156	1.98786e-15	3	Rap1a
Mmp141	1.3353e-26	0.286297	0.563	0.315	2.08493e-22	3	Mmp14
Slco3a1	1.63646e-26	0.285812	0.188	0.065	2.55516e-22	3	Slco3a1
Zfp36l1	1.05132e-20	0.285668	0.693	0.476	1.64153e-16	3	Zfp36l1
Hnrnpa0	4.8293e-19	0.285466	0.261	0.126	7.54046e-15	3	Hnrnpa0
Cltb	1.05307e-27	0.284912	0.271	0.112	1.64426e-23	3	Cltb
Atf52	1.11472e-21	0.28263	0.337	0.17	1.74053e-17	3	Atf5
Csrp2	8.10307e-14	0.280434	0.279	0.156	1.26521e-09	3	Csrp2
Slc38a10	1.06341e-18	0.280243	0.158	0.061	1.66041e-14	3	Slc38a10
Bin1	3.38897e-26	0.279964	0.195	0.069	5.29154e-22	3	Bin1
Dst	1.27263e-20	0.277769	0.241	0.107	1.98708e-16	3	Dst
Hmcn21	3.54807e-14	0.27688	0.171	0.078	5.53996e-10	3	Hmcn2
Litaf1	2.01693e-17	0.275519	0.319	0.17	3.14923e-13	3	Litaf
Tmbim1	1.5671e-16	0.273627	0.24	0.117	2.44688e-12	3	Tmbim1
Itgav	7.97301e-12	0.272448	0.152	0.072	1.24491e-07	3	Itgav
Foxp11	4.24927e-25	0.272093	0.338	0.16	6.63481e-21	3	Foxp1
Dot1l	1.08705e-17	0.271381	0.17	0.069	1.69731e-13	3	Dot1l
Atp6ap2	8.43812e-12	0.271283	0.221	0.119	1.31753e-07	3	Atp6ap2
Erdr1	1.30843e-16	0.27117	0.189	0.084	2.04298e-12	3	Erdr1
Rnh1	5.11364e-21	0.27117	0.319	0.16	7.98444e-17	3	Rnh1
Plat1	8.26928e-20	0.270321	0.264	0.124	1.29117e-15	3	Plat
Atp8b2	3.1602e-21	0.269692	0.151	0.052	4.93433e-17	3	Atp8b2
Mrc2	9.75653e-15	0.269453	0.171	0.078	1.52338e-10	3	Mrc2
Sulf1	1.5968e-15	0.268299	0.164	0.071	2.49325e-11	3	Sulf1
Hspg2	2.99304e-27	0.268271	0.39	0.191	4.67333e-23	3	Hspg2
Smad7	1.2019e-18	0.268127	0.197	0.084	1.87665e-14	3	Smad7
Gpx7	5.03874e-13	0.268107	0.23	0.122	7.86748e-09	3	Gpx7
Vegfa	5.51293e-19	0.267412	0.225	0.101	8.60789e-15	3	Vegfa
Fgfr1	8.64312e-24	0.266079	0.395	0.203	1.34954e-19	3	Fgfr1
Sspn	1.4515e-11	0.265329	0.17	0.084	2.26638e-07	3	Sspn
Midn	1.77188e-17	0.26517	0.24	0.117	2.76661e-13	3	Midn
Chp1	2.68536e-18	0.264238	0.194	0.084	4.19292e-14	3	Chp1
Trim28	1.3963e-10	0.263852	0.174	0.091	2.18018e-06	3	Trim28
Dnajb4	9.99961e-20	0.263773	0.307	0.153	1.56134e-15	3	Dnajb4
Ptp4a2	1.64338e-26	0.262994	0.463	0.247	2.56598e-22	3	Ptp4a2
Pnp	2.25424e-15	0.262954	0.238	0.121	3.51978e-11	3	Pnp
Slc1a51	5.12371e-18	0.262861	0.27	0.133	8.00017e-14	3	Slc1a5
Hdlbp	5.281e-17	0.26092	0.335	0.184	8.24576e-13	3	Hdlbp
Snx18	2.37821e-21	0.258985	0.177	0.067	3.71334e-17	3	Snx18
Pcsk51	2.65628e-07	0.258497	0.18	0.108	0.00414751	3	Pcsk5
Eprs	1.62379e-09	0.25793	0.231	0.137	2.53539e-05	3	Eprs
Sdcbp	5.47558e-17	0.257573	0.338	0.187	8.54956e-13	3	Sdcbp
Sparc1	5.78978e-27	0.257157	0.993	0.966	9.04016e-23	3	Sparc
1700025G04Rik	2.01e-14	0.256656	0.154	0.066	3.13841e-10	3	1700025G04Rik
Azin1	1.04325e-13	0.255354	0.238	0.126	1.62894e-09	3	Azin1
Fam129a	1.86738e-13	0.254607	0.179	0.085	2.91573e-09	3	Fam129a
Bicc11	2.34233e-12	0.253704	0.27	0.154	3.65731e-08	3	Bicc1
Nr4a11	3.11734e-17	0.25344	0.602	0.399	4.86741e-13	3	Nr4a1
Pbrm1	4.24237e-11	0.251527	0.246	0.142	6.62403e-07	3	Pbrm1
B4galt1	3.45313e-16	0.251319	0.197	0.09	5.39172e-12	3	B4galt1
Ndel1	1.93341e-18	0.25114	0.225	0.102	3.01883e-14	3	Ndel1
Dnajb9	6.06002e-13	0.251035	0.258	0.143	9.46212e-09	3	Dnajb9
Nfkbia2	2.72185e-23	0.250857	0.835	0.581	4.2499e-19	3	Nfkbia
Ecm21	8.76944e-20	0.250265	0.291	0.142	1.36926e-15	3	Ecm2
Rbp7	0	3.12563	0.674	0.033	0	4	Rbp7
Plvap3	0	2.99705	0.876	0.089	0	4	Plvap
Fabp43	0	2.96703	0.817	0.074	0	4	Fabp4
Flt1	0	2.54841	0.622	0.04	0	4	Flt1
Egfl71	0	2.43961	0.641	0.054	0	4	Egfl7
Cd36	0	2.43614	0.506	0.025	0	4	Cd36
Car4	0	2.35298	0.391	0.005	0	4	Car4
Kdr	2.57121e-285	2.23758	0.459	0.03	4.01468e-281	4	Kdr
Ehd42	6.51405e-224	2.1625	0.546	0.08	1.0171e-219	4	Ehd4
Slc9a3r23	6.81705e-207	2.07097	0.569	0.1	1.06441e-202	4	Slc9a3r2
Fam101b3	2.54937e-200	2.04593	0.567	0.105	3.98059e-196	4	Fam101b
Emcn	2.03641e-252	2.02498	0.452	0.036	3.17965e-248	4	Emcn
Ly6c11	3.83054e-193	1.96282	0.75	0.247	5.98101e-189	4	Ly6c1
Nrp12	2.62869e-153	1.94762	0.63	0.2	4.10443e-149	4	Nrp1
Gpr116	5.36925e-248	1.94232	0.476	0.043	8.38354e-244	4	Gpr116
Rgcc	1.55069e-154	1.90083	0.389	0.054	2.42124e-150	4	Rgcc
Pecam1	6.6974e-209	1.89676	0.448	0.049	1.04573e-204	4	Pecam1
Nkx2-3	7.96341e-187	1.86476	0.33	0.024	1.24341e-182	4	Nkx2-3
Mgll2	2.47766e-147	1.85795	0.589	0.167	3.86862e-143	4	Mgll
Srgn	1.62546e-216	1.83198	0.491	0.058	2.53799e-212	4	Srgn
Ctla2a	2.03526e-168	1.78821	0.367	0.039	3.17785e-164	4	Ctla2a
Esam	7.22744e-171	1.77606	0.43	0.059	1.12849e-166	4	Esam
Cd300lg	5.73151e-224	1.7603	0.319	0.013	8.94918e-220	4	Cd300lg
Esm1	5.17316e-125	1.73289	0.198	0.011	8.07738e-121	4	Esm1
Ushbp1	1.25103e-158	1.69492	0.28	0.02	1.95336e-154	4	Ushbp1
Tmem88	1.31073e-124	1.68964	0.337	0.05	2.04658e-120	4	Tmem88
Podxl	3.46171e-157	1.66503	0.298	0.025	5.40511e-153	4	Podxl
Gimap6	1.01362e-158	1.65783	0.38	0.047	1.58267e-154	4	Gimap6
Id13	3.00579e-106	1.65598	0.578	0.211	4.69324e-102	4	Id1
Clic5	1.5267e-161	1.62783	0.265	0.016	2.38379e-157	4	Clic5
Clec14a	2.13313e-139	1.61949	0.27	0.023	3.33066e-135	4	Clec14a
BC028528	8.82491e-111	1.60408	0.315	0.049	1.37792e-106	4	BC028528
Ly6e2	3.75017e-118	1.59309	0.67	0.294	5.85551e-114	4	Ly6e
AW112010	1.7496e-103	1.55487	0.356	0.07	2.73182e-99	4	AW112010
Pcdh17	5.10146e-126	1.55182	0.237	0.019	7.96542e-122	4	Pcdh17
Cdh5	7.76987e-129	1.53096	0.278	0.028	1.21319e-124	4	Cdh5
Nostrin	3.70405e-125	1.52567	0.174	0.006	5.78351e-121	4	Nostrin
Cmtm8	1.4488e-150	1.52138	0.241	0.013	2.26215e-146	4	Cmtm8
Plscr2	4.95469e-128	1.5033	0.226	0.016	7.73625e-124	4	Plscr2
Ccnd1	3.38892e-100	1.50097	0.28	0.041	5.29145e-96	4	Ccnd1
Ednrb	4.11396e-100	1.49387	0.241	0.029	6.42354e-96	4	Ednrb
Plk2	1.25332e-73	1.48707	0.306	0.071	1.95694e-69	4	Plk2
Ptprb	8.92641e-126	1.48354	0.324	0.043	1.39377e-121	4	Ptprb
Cd200	2.77685e-108	1.47653	0.396	0.084	4.33577e-104	4	Cd200
Eltd1	1.02136e-135	1.4581	0.204	0.01	1.59475e-131	4	Eltd1
Ces2e	3.5302e-142	1.45212	0.174	0.004	5.51206e-138	4	Ces2e
Myct1	5.53132e-114	1.44819	0.267	0.031	8.63661e-110	4	Myct1
Ifi203	6.41744e-84	1.44232	0.324	0.07	1.00202e-79	4	Ifi203
B2m2	2.68651e-206	1.43981	0.957	0.747	4.19472e-202	4	B2m
Cd24a	7.46408e-87	1.432	0.267	0.044	1.16544e-82	4	Cd24a
Mndal	1.96416e-81	1.42958	0.331	0.077	3.06685e-77	4	Mndal
Efna1	2.49547e-99	1.41064	0.252	0.032	3.89643e-95	4	Efna1
Scarb1	3.68197e-106	1.40886	0.25	0.029	5.74903e-102	4	Scarb1
Clca1	6.07688e-113	1.40613	0.178	0.009	9.48844e-109	4	Clca1
Ramp3	1.01761e-114	1.40151	0.172	0.008	1.58889e-110	4	Ramp3
Ets1	1.00073e-67	1.40068	0.267	0.058	1.56254e-63	4	Ets1
Klf22	5.22996e-70	1.39306	0.569	0.284	8.16606e-66	4	Klf2
Vamp5	1.07721e-70	1.36792	0.237	0.043	1.68195e-66	4	Vamp5
Cd93	1.01226e-102	1.36105	0.222	0.022	1.58054e-98	4	Cd93
Erg	4.08077e-84	1.35975	0.211	0.026	6.37171e-80	4	Erg
Sdpr3	5.28497e-99	1.35926	0.524	0.169	8.25195e-95	4	Sdpr
Mmrn2	9.50559e-101	1.32328	0.25	0.031	1.4842e-96	4	Mmrn2
Icam2	4.29528e-97	1.32166	0.211	0.021	6.70665e-93	4	Icam2
H2-D12	1.04051e-160	1.30241	0.907	0.646	1.62466e-156	4	H2-D1
Robo4	2.55725e-126	1.30147	0.222	0.015	3.99288e-122	4	Robo4
Timeless	4.18403e-73	1.30143	0.194	0.026	6.53295e-69	4	Timeless
Slfn5	4.05487e-76	1.29948	0.211	0.03	6.33127e-72	4	Slfn5
Col13a1	1.10884e-78	1.28771	0.189	0.022	1.73134e-74	4	Col13a1
Sgk12	1.05583e-51	1.27935	0.378	0.145	1.64858e-47	4	Sgk1
Ramp22	6.57702e-59	1.27592	0.42	0.163	1.02694e-54	4	Ramp2
Tie1	2.84613e-91	1.27354	0.198	0.02	4.44395e-87	4	Tie1
Col4a21	9.11197e-64	1.27273	0.574	0.308	1.42274e-59	4	Col4a2
Rasgrp3	2.16422e-90	1.27116	0.185	0.017	3.37921e-86	4	Rasgrp3
Psmb8	1.0871e-51	1.26679	0.246	0.063	1.6974e-47	4	Psmb8
Rhbdl2	2.19701e-126	1.26054	0.167	0.005	3.43041e-122	4	Rhbdl2
Gpihbp1	1.55602e-74	1.25373	0.156	0.014	2.42956e-70	4	Gpihbp1
Eng	8.46316e-66	1.23782	0.302	0.076	1.32144e-61	4	Eng
Cxx1a	4.6371e-73	1.23393	0.244	0.044	7.24036e-69	4	Cxx1a
Gimap4	4.70428e-81	1.23295	0.17	0.016	7.34526e-77	4	Gimap4
Arhgap291	3.13262e-42	1.21979	0.313	0.118	4.89127e-38	4	Arhgap29
Dusp6	5.17477e-58	1.21307	0.246	0.056	8.07989e-54	4	Dusp6
Apold1	1.34244e-67	1.20705	0.3	0.069	2.09608e-63	4	Apold1
1810011O10Rik	1.90603e-47	1.207	0.233	0.06	2.97607e-43	4	1810011O10Rik
Palmd	1.64604e-53	1.18687	0.185	0.034	2.57013e-49	4	Palmd
Igfbp72	5.88899e-189	1.16948	0.97	0.864	9.19506e-185	4	Igfbp7
Mef2c	2.68057e-55	1.16036	0.243	0.056	4.18544e-51	4	Mef2c
Rdx2	1.41324e-23	1.15405	0.396	0.247	2.20663e-19	4	Rdx
Oaz21	3.97254e-35	1.14501	0.322	0.139	6.20272e-31	4	Oaz2
Tm4sf13	3.37439e-59	1.13837	0.469	0.19	5.26877e-55	4	Tm4sf1
Ncoa7	4.91107e-27	1.13744	0.244	0.099	7.66815e-23	4	Ncoa7
Msn2	6.27298e-31	1.13504	0.369	0.191	9.79463e-27	4	Msn
Dok4	2.98065e-68	1.12677	0.152	0.016	4.65399e-64	4	Dok4
Hspb13	1.26504e-67	1.12148	0.446	0.157	1.97524e-63	4	Hspb1
Gimap5	4.89136e-67	1.1163	0.161	0.019	7.63737e-63	4	Gimap5
Col4a11	4.77423e-55	1.10577	0.65	0.441	7.45448e-51	4	Col4a1
Fabp5	3.09367e-55	1.10498	0.167	0.026	4.83045e-51	4	Fabp5
Rasip1	9.03009e-66	1.10161	0.163	0.02	1.40996e-61	4	Rasip1
Gngt2	6.30853e-50	1.09068	0.241	0.062	9.85014e-46	4	Gngt2
Ece12	1.06935e-38	1.08666	0.302	0.113	1.66968e-34	4	Ece1
Gbp7	7.58928e-35	1.0649	0.196	0.055	1.18499e-30	4	Gbp7
Calm13	5.0781e-100	1.0628	0.844	0.679	7.92895e-96	4	Calm1
Gbp4	3.31136e-69	1.05179	0.169	0.02	5.17036e-65	4	Gbp4
Atox12	8.60736e-33	1.04866	0.454	0.266	1.34395e-28	4	Atox1
Anxa31	6.02248e-26	1.04689	0.217	0.083	9.40351e-22	4	Anxa3
Cxx1b	1.15287e-25	1.04308	0.209	0.079	1.8001e-21	4	Cxx1b
Gng113	1.27168e-40	1.04264	0.461	0.236	1.9856e-36	4	Gng11
Tinagl1	1.04529e-62	1.04105	0.276	0.064	1.63212e-58	4	Tinagl1
Dusp3	3.37868e-24	1.0296	0.243	0.105	5.27547e-20	4	Dusp3
Plcb1	2.59326e-35	1.02808	0.163	0.039	4.04912e-31	4	Plcb1
Ptp4a3	9.59176e-44	1.01723	0.18	0.039	1.49766e-39	4	Ptp4a3
Lrrc8c	1.2649e-51	1.00804	0.169	0.029	1.97502e-47	4	Lrrc8c
Cav12	6.15893e-41	1.00377	0.411	0.189	9.61655e-37	4	Cav1
Anp32a2	2.12725e-17	0.999099	0.363	0.236	3.32149e-13	4	Anp32a
Iigp1	1.4587e-43	0.991735	0.222	0.057	2.27761e-39	4	Iigp1
Tspan13	1.37622e-55	0.986321	0.207	0.04	2.14883e-51	4	Tspan13
Macf12	2.28574e-16	0.971391	0.28	0.158	3.56895e-12	4	Macf1
Nes	5.51467e-33	0.969018	0.174	0.047	8.6106e-29	4	Nes
Tmem2041	7.21468e-32	0.966897	0.237	0.083	1.1265e-27	4	Tmem204
Isg15	6.71837e-25	0.938361	0.202	0.073	1.04901e-20	4	Isg15
H2-K11	1.20052e-48	0.935652	0.661	0.485	1.87449e-44	4	H2-K1
Pltp	1.55411e-19	0.930883	0.335	0.199	2.42658e-15	4	Pltp
H2-T232	1.34015e-16	0.929435	0.257	0.138	2.09252e-12	4	H2-T23
Kitl	2.62503e-25	0.901594	0.194	0.068	4.09872e-21	4	Kitl
Ecscr	1.02026e-37	0.882548	0.174	0.041	1.59304e-33	4	Ecscr
Sptbn11	4.48328e-26	0.87337	0.535	0.403	7.00019e-22	4	Sptbn1
Epas1	1.98983e-26	0.870605	0.163	0.049	3.10692e-22	4	Epas1
Psme2b	9.09937e-11	0.843335	0.167	0.087	1.42078e-06	4	Psme2b
Rab13	5.23631e-15	0.842655	0.176	0.08	8.17597e-11	4	Rab13
Tnfaip1	3.20856e-13	0.841348	0.17	0.082	5.00985e-09	4	Tnfaip1
Psme11	5.28742e-11	0.836938	0.222	0.131	8.25578e-07	4	Psme1
Actn42	1.92116e-18	0.834199	0.348	0.215	2.9997e-14	4	Actn4
Ier21	2.94116e-25	0.829203	0.607	0.509	4.59233e-21	4	Ier2
Hmg20b1	8.01852e-14	0.817002	0.293	0.18	1.25201e-09	4	Hmg20b
Bcr	7.23629e-17	0.812128	0.172	0.071	1.12987e-12	4	Bcr
Dlc1	1.67003e-14	0.810571	0.283	0.171	2.60759e-10	4	Dlc1
Ier31	2.77137e-24	0.810274	0.6	0.493	4.32722e-20	4	Ier3
Psmb10	1.79311e-09	0.808718	0.163	0.089	2.79977e-05	4	Psmb10
Ivns1abp	7.56656e-12	0.807377	0.2	0.11	1.18144e-07	4	Ivns1abp
Itsn2	1.52528e-12	0.797134	0.152	0.069	2.38158e-08	4	Itsn2
Dab2	6.14102e-14	0.792695	0.183	0.088	9.58858e-10	4	Dab2
Sertad11	4.91712e-09	0.791196	0.33	0.253	7.67759e-05	4	Sertad1
Bst2	3.07843e-13	0.785005	0.22	0.119	4.80666e-09	4	Bst2
Ctnna12	2.18691e-11	0.775113	0.235	0.142	3.41464e-07	4	Ctnna1
Clic11	2.24196e-11	0.774678	0.396	0.313	3.50059e-07	4	Clic1
Ppap2a2	7.66602e-13	0.771828	0.35	0.245	1.19697e-08	4	Ppap2a
Gnas	2.56541e-47	0.767438	0.765	0.68	4.00564e-43	4	Gnas
Mxd4	2.80687e-09	0.765993	0.296	0.212	4.38265e-05	4	Mxd4
Dnajc82	1.41327e-15	0.764654	0.306	0.183	2.20667e-11	4	Dnajc8
Klf7	6.41137e-06	0.747729	0.178	0.12	0.100107	4	Klf7
Uaca	3.60961e-19	0.742905	0.159	0.059	5.63604e-15	4	Uaca
Cd81	1.73508e-19	0.742355	0.576	0.506	2.70915e-15	4	Cd81
Crip22	4.32258e-20	0.736188	0.42	0.272	6.74927e-16	4	Crip2
Psme2	3.77296e-07	0.720438	0.196	0.129	0.0058911	4	Psme2
Calcrl	5.167e-13	0.717477	0.163	0.075	8.06775e-09	4	Calcrl
Pim3	2.04244e-05	0.710863	0.181	0.126	0.318906	4	Pim3
Mllt4	9.19442e-09	0.706432	0.152	0.082	0.000143562	4	Mllt4
Ybx12	7.07028e-21	0.698174	0.609	0.527	1.10395e-16	4	Ybx1
Adipor11	3.12512e-07	0.688513	0.217	0.145	0.00487957	4	Adipor1
Acvrl1	3.52522e-09	0.687978	0.191	0.113	5.50427e-05	4	Acvrl1
Atrx1	2.59259e-07	0.678599	0.304	0.232	0.00404807	4	Atrx
Slc43a32	0.000186946	0.6698	0.217	0.17	1	4	Slc43a3
Fkbp3	1.04729e-05	0.665799	0.224	0.163	0.163523	4	Fkbp3
Vwa1	2.19096e-07	0.665425	0.206	0.135	0.00342097	4	Vwa1
Adam15	2.15515e-12	0.664441	0.172	0.084	3.36505e-08	4	Adam15
Sh3bgrl3	1.07641e-05	0.659302	0.185	0.127	0.168071	4	Sh3bgrl3
Jam3	4.11891e-12	0.656531	0.161	0.077	6.43126e-08	4	Jam3
mt-Rnr22	1.63575e-77	0.65027	0.985	0.952	2.55406e-73	4	mt-Rnr2
Ndufa81	5.44265e-06	0.646747	0.202	0.141	0.0849816	4	Ndufa8
Wasf2	0.000208081	0.640005	0.18	0.134	1	4	Wasf2
Aplp21	2.27104e-08	0.639268	0.315	0.232	0.000354599	4	Aplp2
Gnai22	1.78768e-07	0.638135	0.335	0.268	0.00279128	4	Gnai2
Trim47	2.75982e-05	0.636706	0.154	0.101	0.430919	4	Trim47
Ppap2b1	1.80445e-20	0.635106	0.62	0.544	2.81747e-16	4	Ppap2b
Gas63	9.32593e-07	0.623245	0.246	0.177	0.0145615	4	Gas6
Igfbp32	2.25076e-17	0.621171	0.257	0.128	3.51434e-13	4	Igfbp3
Hsp90ab11	7.28442e-41	0.618997	0.815	0.737	1.13739e-36	4	Hsp90ab1
Cd151	8.32365e-05	0.61844	0.185	0.136	1	4	Cd151
Arpc1b	4.4396e-05	0.612922	0.339	0.296	0.693199	4	Arpc1b
Arl6ip51	1.55235e-06	0.602848	0.215	0.148	0.0242383	4	Arl6ip5
Arpc2	0.000333469	0.6002	0.385	0.371	1	4	Arpc2
Fkbp1a	2.86958e-05	0.599204	0.333	0.29	0.448056	4	Fkbp1a
Lgals9	0.00145298	0.592044	0.224	0.185	1	4	Lgals9
Eva1b	7.2337e-05	0.58912	0.213	0.16	1	4	Eva1b
Lrrc581	3.06691e-06	0.582891	0.341	0.281	0.0478867	4	Lrrc58
Tcf41	0.00039052	0.578605	0.346	0.313	1	4	Tcf4
Pomp	2.80232e-07	0.570955	0.254	0.178	0.00437555	4	Pomp
App2	8.35015e-11	0.569946	0.511	0.463	1.30379e-06	4	App
Elf11	5.8461e-06	0.567848	0.193	0.133	0.091281	4	Elf1
Slc35b1	0.000590568	0.567163	0.161	0.117	1	4	Slc35b1
Lrrfip1	0.000456457	0.562581	0.157	0.113	1	4	Lrrfip1
Myl12a2	1.33761e-08	0.562559	0.519	0.487	0.000208855	4	Myl12a
Ktn11	0.00105794	0.561003	0.187	0.144	1	4	Ktn1
Bnip2	0.00089073	0.559848	0.209	0.166	1	4	Bnip2
Actb3	5.98863e-42	0.557289	0.865	0.839	9.35064e-38	4	Actb
Tubb4b1	0.00107101	0.55709	0.193	0.149	1	4	Tubb4b
Rps112	1.88705e-11	0.553251	0.576	0.527	2.94644e-07	4	Rps11
Rab11a	0.00194032	0.552015	0.174	0.135	1	4	Rab11a
Hspa81	1.72892e-07	0.544214	0.48	0.446	0.00269954	4	Hspa8
Clic42	0.000321573	0.539142	0.272	0.23	1	4	Clic4
Ostf1	0.000136471	0.533684	0.154	0.106	1	4	Ostf1
Cox7a2l	0.00374728	0.532123	0.25	0.216	1	4	Cox7a2l
S100a131	0.000239961	0.518982	0.317	0.279	1	4	S100a13
Slk	0.00132382	0.51862	0.202	0.159	1	4	Slk
Cfl11	3.2903e-07	0.516274	0.437	0.389	0.00513747	4	Cfl1
Ncor1	0.00731069	0.513548	0.219	0.187	1	4	Ncor1
Gnb21	0.0011974	0.505894	0.337	0.308	1	4	Gnb2
Fermt21	0.00276402	0.485963	0.293	0.258	1	4	Fermt2
Sh3bp51	0.00311212	0.484597	0.161	0.126	1	4	Sh3bp5
Ly6a3	3.37785e-15	0.482292	0.565	0.421	5.27417e-11	4	Ly6a
Tsc22d3	0.000791627	0.479968	0.156	0.113	1	4	Tsc22d3
Itm2b1	1.24364e-17	0.479383	0.728	0.711	1.94182e-13	4	Itm2b
Txnip3	1.77563e-06	0.470809	0.287	0.215	0.0277246	4	Txnip
Tpm41	0.00163359	0.461659	0.339	0.31	1	4	Tpm4
Ddit41	0.000107155	0.459698	0.185	0.131	1	4	Ddit4
Id31	1.45241e-13	0.456459	0.674	0.608	2.26779e-09	4	Id3
Tsc22d12	8.14549e-06	0.450963	0.394	0.344	0.127184	4	Tsc22d1
Ppp1r12a1	2.46207e-05	0.440059	0.193	0.133	0.384427	4	Ppp1r12a
Fxyd51	0.000554281	0.436281	0.185	0.137	1	4	Fxyd5
Snai11	0.00169329	0.415066	0.154	0.113	1	4	Snai1
Ifitm23	2.02952e-05	0.387609	0.604	0.631	0.31689	4	Ifitm2
Timp32	0.000731275	0.384685	0.394	0.353	1	4	Timp3
Ifitm32	3.38977e-11	0.367794	0.717	0.709	5.29279e-07	4	Ifitm3
Hes11	0.00078631	0.362945	0.554	0.567	1	4	Hes1
Junb2	2.13985e-11	0.346836	0.696	0.676	3.34116e-07	4	Junb
Jun2	9.06831e-07	0.314592	0.689	0.692	0.0141593	4	Jun
Rps141	1.77391e-09	0.296396	0.815	0.828	2.76978e-05	4	Rps14
Ndufa11	0.007049	0.283819	0.2	0.275	1	4	Ndufa1
Fos2	2.32111e-07	0.28182	0.757	0.737	0.00362417	4	Fos
Ubb2	0.00653557	0.267145	0.578	0.616	1	4	Ubb
Rps21	1.35155e-05	0.260264	0.709	0.745	0.21103	4	Rps21
Tmsb4x2	3.8195e-08	0.251952	0.809	0.833	0.000596377	4	Tmsb4x
Eef1a1	9.43036e-05	0.251897	0.639	0.657	1	4	Eef1a1
Adamdec1	0	2.20903	0.414	0.009	0	5	Adamdec1
Postn3	8.35508e-137	1.90173	0.637	0.166	1.30456e-132	5	Postn
Agt	4.80343e-211	1.8658	0.366	0.02	7.50007e-207	5	Agt
Plac83	4.70418e-142	1.56335	0.551	0.104	7.3451e-138	5	Plac8
Cxcl14	3.85759e-121	1.48642	0.201	0.01	6.02324e-117	5	Cxcl14
Ogn1	2.44003e-58	1.46225	0.607	0.291	3.80986e-54	5	Ogn
Tnc	5.90379e-80	1.41692	0.371	0.079	9.21818e-76	5	Tnc
Igfbp52	6.62802e-41	1.3933	0.429	0.181	1.0349e-36	5	Igfbp5
Bmp5	4.45483e-99	1.3536	0.168	0.009	6.95577e-95	5	Bmp5
Tmem176b3	3.67179e-87	1.34706	0.622	0.219	5.73314e-83	5	Tmem176b
Tmem176a3	9.90664e-107	1.32945	0.561	0.142	1.54682e-102	5	Tmem176a
Srpx2	6.25988e-130	1.29857	0.346	0.039	9.77417e-126	5	Srpx2
Bmp41	1.80428e-67	1.24632	0.539	0.202	2.81721e-63	5	Bmp4
Pla2g4a	3.40136e-37	1.18679	0.208	0.05	5.31089e-33	5	Pla2g4a
Tgfbi2	1.49966e-43	1.16708	0.469	0.202	2.34157e-39	5	Tgfbi
Rarres21	5.97578e-90	1.15708	0.852	0.512	9.33059e-86	5	Rarres2
Rgs101	1.2675e-33	1.07703	0.263	0.083	1.97907e-29	5	Rgs10
Rgs2	5.95232e-35	1.06247	0.251	0.073	9.29396e-31	5	Rgs2
Fhl2	6.53712e-64	1.0456	0.263	0.047	1.02071e-59	5	Fhl2
Emid1	6.40256e-57	1.03029	0.206	0.032	9.99696e-53	5	Emid1
Col18a1	3.87352e-47	1.01783	0.331	0.099	6.04812e-43	5	Col18a1
Tcf212	9.14523e-36	1.01678	0.441	0.204	1.42794e-31	5	Tcf21
Fblim1	4.95777e-43	1.01313	0.243	0.059	7.74106e-39	5	Fblim1
Aldh1a1	3.85683e-31	0.993127	0.228	0.068	6.02205e-27	5	Aldh1a1
Enho	3.62873e-71	0.98692	0.18	0.018	5.6659e-67	5	Enho
Igfbp33	4.27616e-26	0.986822	0.313	0.127	6.6768e-22	5	Igfbp3
Gpx33	4.80321e-52	0.976519	0.692	0.388	7.49974e-48	5	Gpx3
Gm13889	3.93602e-42	0.955916	0.293	0.084	6.14569e-38	5	Gm13889
Spon22	4.70646e-44	0.931202	0.619	0.342	7.34866e-40	5	Spon2
Lpl3	6.16081e-30	0.912854	0.409	0.189	9.61949e-26	5	Lpl
Aspn2	3.492e-18	0.895966	0.519	0.365	5.45241e-14	5	Aspn
Htra12	5.95891e-30	0.843109	0.479	0.256	9.30424e-26	5	Htra1
Loxl22	7.4179e-19	0.826945	0.421	0.257	1.15823e-14	5	Loxl2
Mdk4	7.17059e-26	0.819139	0.326	0.137	1.11962e-21	5	Mdk
Bmp2	1.98471e-14	0.785366	0.173	0.069	3.09893e-10	5	Bmp2
Twsg11	3.38982e-13	0.780947	0.261	0.14	5.29286e-09	5	Twsg1
Filip1l3	6.94979e-31	0.779187	0.449	0.207	1.08514e-26	5	Filip1l
Lgals11	1.25296e-54	0.767276	0.875	0.639	1.95637e-50	5	Lgals1
Igfbp41	1.1614e-23	0.733654	0.549	0.348	1.81341e-19	5	Igfbp4
Oaf1	8.20534e-11	0.732278	0.301	0.189	1.28118e-06	5	Oaf
Col12a1	1.41031e-26	0.720605	0.233	0.077	2.20206e-22	5	Col12a1
Vegfa1	1.77472e-11	0.709648	0.213	0.109	2.77105e-07	5	Vegfa
Adam19	3.20185e-18	0.705052	0.183	0.066	4.99937e-14	5	Adam19
Efemp11	1.24634e-24	0.702503	0.251	0.09	1.94603e-20	5	Efemp1
F2r1	1.65156e-14	0.68584	0.195	0.082	2.57875e-10	5	F2r
Fendrr	9.59774e-08	0.683507	0.153	0.079	0.00149859	5	Fendrr
Ifi27l2a4	1.80325e-24	0.632559	0.622	0.394	2.8156e-20	5	Ifi27l2a
Tmsb101	3.18807e-23	0.623606	0.782	0.658	4.97785e-19	5	Tmsb10
Ptgs1	7.89035e-14	0.620533	0.16	0.062	1.232e-09	5	Ptgs1
Isl1	4.2719e-15	0.605663	0.16	0.059	6.67014e-11	5	Isl1
Cygb2	1.27752e-12	0.58038	0.416	0.274	1.99472e-08	5	Cygb
Tmem119	7.08268e-12	0.575853	0.173	0.076	1.10589e-07	5	Tmem119
Sepw1	1.29616e-09	0.57324	0.456	0.344	2.02383e-05	5	Sepw1
Procr1	5.03754e-08	0.557833	0.168	0.088	0.000786562	5	Procr
Ifngr1	1.49967e-08	0.552104	0.243	0.147	0.000234159	5	Ifngr1
Ifitm13	3.11031e-15	0.548334	0.461	0.291	4.85644e-11	5	Ifitm1
Fhl12	3.53045e-08	0.548018	0.416	0.313	0.000551244	5	Fhl1
Cxcl123	3.84124e-15	0.545449	0.429	0.256	5.99772e-11	5	Cxcl12
Gm269243	4.29258e-12	0.541051	0.549	0.41	6.70244e-08	5	Gm26924
Col15a1	6.45946e-14	0.529096	0.434	0.275	1.00858e-09	5	Col15a1
Sod31	9.70484e-12	0.528878	0.459	0.331	1.51531e-07	5	Sod3
RP23-103I12.132	1.23087e-07	0.524713	0.296	0.203	0.00192188	5	RP23-103I12.13
Ctgf2	0.000269755	0.52422	0.263	0.198	1	5	Ctgf
Ghr	2.93337e-08	0.505104	0.158	0.08	0.000458016	5	Ghr
Olfml31	1.0752e-08	0.505021	0.216	0.12	0.000167882	5	Olfml3
Phlda11	1.06049e-12	0.504607	0.486	0.349	1.65585e-08	5	Phlda1
mt-Nd43	3.77456e-14	0.502336	0.677	0.571	5.89359e-10	5	mt-Nd4
Gstm21	6.07323e-07	0.492811	0.253	0.166	0.00948274	5	Gstm2
Barx11	1.32065e-09	0.480632	0.301	0.183	2.06206e-05	5	Barx1
Cyth3	9.88321e-05	0.475289	0.18	0.119	1	5	Cyth3
Tmem1003	1.36136e-06	0.474076	0.241	0.154	0.0212563	5	Tmem100
Dkk32	3.07859e-06	0.471038	0.226	0.143	0.0480691	5	Dkk3
Socs2	2.13654e-06	0.468239	0.195	0.118	0.0333599	5	Socs2
Zeb22	2.37143e-05	0.46743	0.301	0.229	0.370275	5	Zeb2
Cd632	2.39102e-21	0.461651	0.764	0.598	3.73334e-17	5	Cd63
Myadm1	1.24932e-06	0.458965	0.363	0.274	0.0195069	5	Myadm
mt-Rnr13	3.04175e-06	0.458418	0.489	0.404	0.047494	5	mt-Rnr1
AW1120101	4.45823e-14	0.458238	0.211	0.091	6.96109e-10	5	AW112010
Ppp1r14a	6.73624e-11	0.455456	0.165	0.074	1.0518e-06	5	Ppp1r14a
H2afj	2.72695e-08	0.452453	0.253	0.153	0.000425786	5	H2afj
Tgm2	3.8424e-11	0.450555	0.198	0.094	5.99952e-07	5	Tgm2
Camk1	3.52852e-08	0.450234	0.203	0.112	0.000550943	5	Camk1
Tuba1a1	1.55808e-14	0.449346	0.674	0.523	2.43279e-10	5	Tuba1a
Mustn13	7.32562e-10	0.439216	0.263	0.148	1.14382e-05	5	Mustn1
Rbm8a1	0.000696664	0.435152	0.213	0.157	1	5	Rbm8a
Ost41	3.47623e-06	0.424665	0.376	0.291	0.0542778	5	Ost4
Ccl113	1.71545e-06	0.422401	0.238	0.152	0.0267851	5	Ccl11
Fbln52	5.13267e-08	0.421341	0.231	0.136	0.000801415	5	Fbln5
Pitx1	1.77415e-08	0.419376	0.158	0.078	0.000277015	5	Pitx1
Cdk4	2.10404e-05	0.416205	0.226	0.152	0.328525	5	Cdk4
Atp5e	1.25968e-09	0.412646	0.551	0.446	1.96686e-05	5	Atp5e
Itm2c2	1.78382e-06	0.410308	0.321	0.233	0.0278525	5	Itm2c
Kdelr31	0.00070252	0.409503	0.201	0.143	1	5	Kdelr3
Lgals91	1.97243e-05	0.408723	0.258	0.183	0.307976	5	Lgals9
Pnn1	0.000928816	0.40708	0.283	0.22	1	5	Pnn
Lamb11	1.55611e-07	0.406122	0.429	0.327	0.0024297	5	Lamb1
Cald12	6.38583e-24	0.405987	0.624	0.403	9.97084e-20	5	Cald1
1810022K09Rik	0.00213604	0.404551	0.165	0.117	1	5	1810022K09Rik
Lgmn	2.28919e-09	0.402917	0.183	0.091	3.57435e-05	5	Lgmn
Thbd	0.00147299	0.402752	0.328	0.274	1	5	Thbd
Rn7sk	1.09855e-06	0.394909	0.168	0.094	0.0171528	5	Rn7sk
Vmp12	0.00954932	0.393406	0.185	0.144	1	5	Vmp1
Ltbp1	1.43349e-07	0.392092	0.193	0.109	0.00223825	5	Ltbp1
Emilin11	1.14877e-07	0.391394	0.213	0.123	0.0017937	5	Emilin1
mt-Nd52	7.11505e-06	0.387724	0.459	0.378	0.111094	5	mt-Nd5
Romo1	5.71002e-07	0.384359	0.303	0.207	0.00891563	5	Romo1
Col4a52	0.000633414	0.380832	0.268	0.205	1	5	Col4a5
Pde4b	3.8234e-06	0.378066	0.158	0.088	0.0596986	5	Pde4b
RP23-32A8.1	0.00204325	0.376024	0.155	0.108	1	5	RP23-32A8.1
Aprt	6.05833e-05	0.372906	0.17	0.108	0.945947	5	Aprt
Orc5	0.00120183	0.369821	0.183	0.13	1	5	Orc5
Prdx51	0.000440842	0.367983	0.231	0.17	1	5	Prdx5
Col6a23	9.40116e-10	0.365747	0.619	0.49	1.4679e-05	5	Col6a2
Rps16	2.0146e-05	0.364648	0.398	0.32	0.314559	5	Rps16
Irak1	0.00209761	0.362116	0.153	0.106	1	5	Irak1
mt-Cytb3	4.98361e-20	0.360396	0.9	0.827	7.78142e-16	5	mt-Cytb
Rpl22l11	4.15125e-06	0.359522	0.494	0.42	0.0648176	5	Rpl22l1
Cnn2	0.000509688	0.358565	0.173	0.117	1	5	Cnn2
mt-Rnr23	4.43348e-21	0.358344	0.972	0.954	6.92243e-17	5	mt-Rnr2
S100a111	6.42321e-07	0.356529	0.642	0.561	0.0100292	5	S100a11
Rplp01	1.3076e-12	0.356143	0.747	0.662	2.04169e-08	5	Rplp0
Fam102b1	0.00550737	0.355667	0.185	0.141	1	5	Fam102b
Cd3023	1.95597e-05	0.354431	0.461	0.384	0.305405	5	Cd302
Cox7c	0.0004562	0.354291	0.208	0.148	1	5	Cox7c
Sec13	0.00294324	0.348623	0.221	0.167	1	5	Sec13
Rps19	2.42671e-08	0.348408	0.652	0.585	0.000378907	5	Rps19
Gm102601	7.25662e-06	0.346377	0.316	0.231	0.113305	5	Gm10260
Tgfb1i1	0.000116288	0.345834	0.158	0.099	1	5	Tgfb1i1
Rplp11	7.14787e-21	0.344758	0.93	0.856	1.11607e-16	5	Rplp1
Cd441	9.51717e-05	0.343746	0.168	0.107	1	5	Cd44
Nme1	4.86923e-05	0.3405	0.198	0.13	0.760282	5	Nme1
Mmp22	1.51014e-09	0.338559	0.519	0.39	2.35794e-05	5	Mmp2
Rps3	2.92464e-09	0.329399	0.784	0.722	4.56653e-05	5	Rps3
Gpx82	0.000541752	0.327062	0.331	0.266	1	5	Gpx8
D4Wsu53e1	9.20817e-05	0.326568	0.504	0.435	1	5	D4Wsu53e
Hint1	0.00571679	0.325508	0.381	0.332	1	5	Hint1
Lsmd1	0.00400722	0.323529	0.155	0.112	1	5	Lsmd1
Atpif12	6.62575e-05	0.323257	0.328	0.253	1	5	Atpif1
Bgn3	7.6696e-11	0.312919	0.727	0.613	1.19753e-06	5	Bgn
Cox20	0.000332922	0.31168	0.17	0.114	1	5	Cox20
Tgfb2	0.00104259	0.311641	0.173	0.121	1	5	Tgfb2
S100a63	1.24806e-10	0.310229	0.759	0.613	1.94872e-06	5	S100a6
Luc7l31	0.00474764	0.310222	0.303	0.255	1	5	Luc7l3
Tceb2	4.67165e-05	0.303934	0.421	0.341	0.729432	5	Tceb2
Ms4a4d2	0.000426648	0.300799	0.238	0.174	1	5	Ms4a4d
Dap1	0.00677344	0.294485	0.213	0.167	1	5	Dap
Snrpd3	0.000504011	0.29281	0.261	0.197	1	5	Snrpd3
Rps15a1	6.46293e-09	0.291959	0.744	0.671	0.000100912	5	Rps15a
Ndufb4	0.00891393	0.289956	0.19	0.147	1	5	Ndufb4
Csrp1	2.52991e-07	0.288723	0.203	0.116	0.0039502	5	Csrp1
Sec61b	0.000634675	0.286654	0.381	0.32	1	5	Sec61b
Mxra82	0.00161275	0.286204	0.313	0.257	1	5	Mxra8
0610007N19Rik3	0.00376533	0.284873	0.316	0.259	1	5	0610007N19Rik
Sdc22	0.00134556	0.276281	0.293	0.234	1	5	Sdc2
Palld	6.93444e-05	0.275927	0.158	0.097	1	5	Palld
Myl12a3	0.000922333	0.274519	0.531	0.487	1	5	Myl12a
Rpsa1	0.00151852	0.269828	0.429	0.376	1	5	Rpsa
Manf1	0.00421536	0.266094	0.278	0.229	1	5	Manf
Rps22	2.71692e-05	0.261997	0.682	0.628	0.42422	5	Rps2
Kdelr22	0.00761442	0.261839	0.303	0.258	1	5	Kdelr2
Col5a13	0.00479453	0.261787	0.444	0.394	1	5	Col5a1
Rpl13a	3.05192e-09	0.261769	0.805	0.758	4.76527e-05	5	Rpl13a
Eva1b1	0.0080691	0.260797	0.208	0.162	1	5	Eva1b
Col5a23	0.000186449	0.257686	0.534	0.458	1	5	Col5a2
Pfn12	0.0028264	0.256678	0.534	0.5	1	5	Pfn1
Psma7	0.00166405	0.255606	0.424	0.372	1	5	Psma7
Rpl37a	6.58769e-06	0.254707	0.687	0.641	0.10286	5	Rpl37a
Shfm1	0.00210892	0.253055	0.464	0.425	1	5	Shfm1
Igfbp73	1.13119e-19	0.251199	0.93	0.871	1.76624e-15	5	Igfbp7
Sfrp2	0	3.49518	0.792	0.022	0	6	Sfrp2
Dkk2	3.63797e-195	2.18347	0.436	0.023	5.68033e-191	6	Dkk2
Spon1	1.35367e-156	2.12143	0.46	0.037	2.11362e-152	6	Spon1
Gm26771	2.46399e-243	1.91916	0.307	0.004	3.84728e-239	6	Gm26771
Nbl11	4.73915e-63	1.82952	0.604	0.196	7.3997e-59	6	Nbl1
Enpp22	8.88757e-68	1.59724	0.53	0.125	1.38771e-63	6	Enpp2
Itih54	2.70393e-47	1.46342	0.653	0.3	4.22192e-43	6	Itih5
Ifitm14	1.92907e-55	1.3719	0.718	0.287	3.01205e-51	6	Ifitm1
Tnc1	2.56223e-41	1.31661	0.376	0.091	4.00067e-37	6	Tnc
Tgm21	2.85734e-30	1.27846	0.327	0.093	4.46145e-26	6	Tgm2
Prelp	9.74784e-27	1.25658	0.337	0.11	1.52203e-22	6	Prelp
Tcf12	3.28103e-15	1.22841	0.228	0.079	5.123e-11	6	Tcf12
Plac84	2.31211e-29	1.2082	0.396	0.13	3.61013e-25	6	Plac8
Aldh1a2	1.09851e-31	1.1932	0.218	0.042	1.71521e-27	6	Aldh1a2
Col4a53	9.53179e-24	1.19254	0.45	0.2	1.48829e-19	6	Col4a5
Apoe5	1.1678e-47	1.18419	0.485	0.138	1.8234e-43	6	Apoe
Col12a11	1.68265e-20	1.14076	0.262	0.082	2.62729e-16	6	Col12a1
Nupr14	2.14841e-28	1.10687	0.609	0.326	3.35453e-24	6	Nupr1
Neat1	3.0606e-22	1.09714	0.347	0.126	4.77882e-18	6	Neat1
Srpx21	5.5015e-20	1.08987	0.213	0.058	8.59004e-16	6	Srpx2
Entpd1	1.88256e-23	1.03275	0.213	0.05	2.93943e-19	6	Entpd1
Sned1	1.70944e-22	1.0202	0.153	0.029	2.66912e-18	6	Sned1
Mmp24	6.95707e-28	1.01091	0.658	0.389	1.08628e-23	6	Mmp2
Hsd11b1	3.32651e-18	0.995566	0.203	0.057	5.19402e-14	6	Hsd11b1
Tgfbi3	2.74081e-14	0.896474	0.411	0.215	4.27951e-10	6	Tgfbi
Ppic2	3.36024e-14	0.883081	0.569	0.426	5.24668e-10	6	Ppic
Gja1	3.15507e-10	0.852461	0.208	0.085	4.92633e-06	6	Gja1
Crispld23	8.16018e-16	0.843008	0.446	0.237	1.27413e-11	6	Crispld2
Nr2f1	0.000194363	0.83608	0.163	0.093	1	6	Nr2f1
Nkain41	2.31277e-08	0.835263	0.198	0.091	0.000361117	6	Nkain4
Htra13	1.1538e-14	0.827385	0.46	0.266	1.80155e-10	6	Htra1
Igfbp42	1.55047e-15	0.827237	0.559	0.356	2.42091e-11	6	Igfbp4
mt-Rnr14	3.22881e-19	0.826808	0.644	0.401	5.04147e-15	6	mt-Rnr1
Bmp21	2.40352e-13	0.810104	0.208	0.072	3.75286e-09	6	Bmp2
Thy1	1.59757e-07	0.806327	0.163	0.07	0.00249444	6	Thy1
Scarf2	8.09087e-10	0.802971	0.163	0.059	1.26331e-05	6	Scarf2
Ccl114	4.49745e-13	0.7938	0.332	0.151	7.02232e-09	6	Ccl11
Col6a24	1.29328e-17	0.79298	0.678	0.493	2.01933e-13	6	Col6a2
Lgals12	1.88048e-30	0.755833	0.886	0.648	2.93619e-26	6	Lgals1
Olfml32	4.66472e-08	0.726556	0.243	0.123	0.00072835	6	Olfml3
Zbtb201	1.28318e-09	0.726064	0.475	0.34	2.00356e-05	6	Zbtb20
Selenbp1	0.000244855	0.725837	0.163	0.093	1	6	Selenbp1
Dkk33	0.000623548	0.721579	0.218	0.147	1	6	Dkk3
Bmp42	8.60559e-09	0.716637	0.366	0.223	0.000134368	6	Bmp4
Calcrl1	1.17519e-05	0.708422	0.163	0.081	0.183494	6	Calcrl
Mxra83	4.42637e-09	0.705378	0.396	0.256	6.91133e-05	6	Mxra8
Col18a11	6.33494e-06	0.702136	0.208	0.113	0.0989137	6	Col18a1
Cd633	2.27268e-18	0.698554	0.757	0.605	3.54856e-14	6	Cd63
Ctsk3	2.60873e-06	0.696823	0.277	0.171	0.0407327	6	Ctsk
Antxr11	0.00079938	0.695501	0.203	0.133	1	6	Antxr1
0610007N19Rik4	0.000831325	0.679128	0.332	0.261	1	6	0610007N19Rik
Plscr4	2.05016e-07	0.678285	0.153	0.065	0.00320112	6	Plscr4
Col15a11	5.08121e-09	0.66204	0.436	0.281	7.9338e-05	6	Col15a1
mt-Nd53	3.58609e-06	0.657283	0.48	0.381	0.0559932	6	mt-Nd5
Sod32	5.55453e-07	0.641651	0.441	0.337	0.00867285	6	Sod3
Map1lc3a1	0.00116135	0.630785	0.287	0.217	1	6	Map1lc3a
C1qtnf31	3.42942e-05	0.625609	0.208	0.118	0.53547	6	C1qtnf3
Chchd1	0.000105217	0.617957	0.233	0.146	1	6	Chchd1
Col16a12	0.00750332	0.617914	0.213	0.16	1	6	Col16a1
Filip1l4	3.2749e-10	0.615106	0.391	0.219	5.11342e-06	6	Filip1l
Man1a3	4.61326e-05	0.61363	0.223	0.136	0.720314	6	Man1a
Tomm5	0.000990395	0.607947	0.158	0.095	1	6	Tomm5
Syne1	0.00618582	0.599767	0.163	0.109	1	6	Syne1
Col6a14	1.44718e-11	0.593176	0.649	0.5	2.25962e-07	6	Col6a1
Rarres22	1.29131e-12	0.58883	0.693	0.533	2.01625e-08	6	Rarres2
Col6a35	6.78331e-11	0.587393	0.525	0.353	1.05915e-06	6	Col6a3
Mfap44	9.94501e-15	0.574382	0.743	0.514	1.55281e-10	6	Mfap4
Mxra7	0.000438431	0.57213	0.198	0.123	1	6	Mxra7
Tmem176b4	1.96656e-10	0.571436	0.431	0.244	3.07059e-06	6	Tmem176b
Pik3r1	0.000501613	0.565674	0.183	0.111	1	6	Pik3r1
Twsg12	0.000938315	0.563832	0.218	0.147	1	6	Twsg1
Abi3bp2	0.000862498	0.563495	0.351	0.28	1	6	Abi3bp
Gpx83	0.00666925	0.561803	0.322	0.269	1	6	Gpx8
mt-Cytb4	1.78789e-25	0.559469	0.936	0.829	2.79162e-21	6	mt-Cytb
Gm269244	3.2611e-13	0.553724	0.609	0.414	5.09188e-09	6	Gm26924
mt-Nd12	2.9069e-17	0.518708	0.812	0.712	4.53883e-13	6	mt-Nd1
Aebp14	4.82259e-06	0.517997	0.51	0.403	0.0752999	6	Aebp1
Gpx34	8.22127e-09	0.514189	0.564	0.406	0.000128367	6	Gpx3
Rabac1	0.0044761	0.50655	0.366	0.315	1	6	Rabac1
Serpinf14	0.000341833	0.503895	0.426	0.343	1	6	Serpinf1
mt-Nd44	1.87527e-11	0.501426	0.698	0.574	2.92805e-07	6	mt-Nd4
Nr2f2	0.000224709	0.496441	0.168	0.095	1	6	Nr2f2
Efemp12	2.48223e-05	0.49608	0.188	0.1	0.387576	6	Efemp1
mt-Rnr24	5.35707e-21	0.487821	0.97	0.955	8.36454e-17	6	mt-Rnr2
Minos1	0.000268291	0.474225	0.386	0.307	1	6	Minos1
Serpine21	0.00128156	0.464122	0.203	0.131	1	6	Serpine2
Sfrp13	1.53972e-09	0.45904	0.658	0.498	2.40412e-05	6	Sfrp1
Lsp13	0.00775268	0.457907	0.351	0.297	1	6	Lsp1
Dcn3	1.62917e-20	0.446082	0.99	0.783	2.54378e-16	6	Dcn
S100a64	1.87378e-11	0.4325	0.792	0.617	2.92571e-07	6	S100a6
mt-Nd21	9.48257e-05	0.428505	0.564	0.519	1	6	mt-Nd2
Tmem176a4	7.27675e-05	0.428037	0.272	0.172	1	6	Tmem176a
Sepw11	0.000121346	0.418897	0.431	0.349	1	6	Sepw1
Malat11	1.85646e-15	0.41081	0.985	0.977	2.89867e-11	6	Malat1
mt-Co11	7.71348e-06	0.40801	0.51	0.418	0.120438	6	mt-Co1
Col1a23	3.83261e-20	0.396268	0.98	0.832	5.98423e-16	6	Col1a2
Rplp12	2.42341e-16	0.390613	0.941	0.858	3.78392e-12	6	Rplp1
D4Wsu53e2	3.99687e-05	0.388993	0.52	0.437	0.624071	6	D4Wsu53e
Cd92	0.0056087	0.388493	0.46	0.434	1	6	Cd9
Cox6c	0.000452517	0.380525	0.554	0.511	1	6	Cox6c
Col5a14	0.00091	0.36926	0.465	0.395	1	6	Col5a1
Clec3b3	2.39335e-08	0.364628	0.708	0.495	0.000373697	6	Clec3b
Igfbp34	0.00776935	0.357018	0.203	0.14	1	6	Igfbp3
Nop10	0.00469191	0.34735	0.272	0.208	1	6	Nop10
Rplp02	4.96002e-06	0.341317	0.713	0.667	0.0774457	6	Rplp0
Bgn4	3.14552e-08	0.336031	0.743	0.617	0.000491142	6	Bgn
Ifitm33	5.85599e-07	0.319838	0.762	0.708	0.00914354	6	Ifitm3
Serping13	0.000220517	0.293245	0.663	0.567	1	6	Serping1
Ifitm24	0.00408671	0.274725	0.624	0.628	1	6	Ifitm2
Gsn5	1.01181e-08	0.261731	0.955	0.794	0.000157985	6	Gsn
Rps142	4.69239e-08	0.260952	0.886	0.824	0.00073267	6	Rps14
Col1a14	1.00394e-13	0.260325	0.946	0.749	1.56755e-09	6	Col1a1
Fbln13	0.000107559	0.258935	0.668	0.53	1	6	Fbln1
Actg2	0	3.68042	0.83	0.034	0	7	Actg2
Cnn1	0	3.37337	0.771	0.02	0	7	Cnn1
Acta24	3.7517e-272	3.30744	0.984	0.126	5.85791e-268	7	Acta2
Tagln	5.98722470824114e-308	3.19086	0.904	0.079	9.34845e-304	7	Tagln
Tpm22	1.8925e-188	3.18037	0.952	0.195	2.95495e-184	7	Tpm2
Myh11	0	2.97024	0.814	0.05	0	7	Myh11
Mylk	6.5591e-264	2.93806	0.883	0.092	1.02414e-259	7	Mylk
Lmod1	0	2.76636	0.707	0.027	0	7	Lmod1
Myl94	8.49717e-184	2.71785	0.915	0.172	1.32675e-179	7	Myl9
Des	1.1387e-123	2.45807	0.42	0.038	1.77797e-119	7	Des
Tpm14	7.60385e-117	2.40605	0.941	0.375	1.18727e-112	7	Tpm1
Csrp11	4.11468e-120	2.28151	0.628	0.103	6.42467e-116	7	Csrp1
Nexn	1.94053e-133	2.12672	0.527	0.057	3.02995e-129	7	Nexn
Pdlim3	1.21789e-151	2.0472	0.548	0.055	1.90161e-147	7	Pdlim3
Sh3bgr	1.78288e-216	1.91573	0.346	0.009	2.78379e-212	7	Sh3bgr
Cald13	2.46381e-77	1.90067	0.867	0.403	3.84699e-73	7	Cald1
Filip1l5	1.95997e-79	1.87629	0.718	0.207	3.0603e-75	7	Filip1l
Dstn2	3.10171e-79	1.77085	0.681	0.194	4.843e-75	7	Dstn
Mustn14	1.34667e-83	1.75725	0.622	0.139	2.10269e-79	7	Mustn1
Myl61	1.01721e-76	1.70538	0.867	0.41	1.58827e-72	7	Myl6
Hhip	7.92948e-165	1.6921	0.218	0.003	1.23811e-160	7	Hhip
Fbxl22	5.54163e-106	1.6692	0.33	0.026	8.6527e-102	7	Fbxl22
Cdc42ep3	1.19049e-69	1.61641	0.42	0.07	1.85883e-65	7	Cdc42ep3
Palld1	2.81716e-43	1.5392	0.383	0.091	4.39872e-39	7	Palld
Ccdc107	9.03359e-62	1.52736	0.378	0.063	1.4105e-57	7	Ccdc107
Ctxn1	1.20089e-179	1.52287	0.255	0.005	1.87508e-175	7	Ctxn1
Ppp1r14a1	4.29493e-43	1.52163	0.34	0.071	6.70611e-39	7	Ppp1r14a
Smtn	9.17548e-35	1.49785	0.351	0.091	1.43266e-30	7	Smtn
Plau	1.6772e-65	1.45433	0.261	0.027	2.61878e-61	7	Plau
Tgfb1i11	7.87104e-53	1.43975	0.42	0.091	1.22898e-48	7	Tgfb1i1
Cd59a	5.11093e-53	1.43822	0.378	0.072	7.9802e-49	7	Cd59a
Tmem176a5	4.40495e-44	1.43206	0.527	0.162	6.87789e-40	7	Tmem176a
Flna2	3.41506e-30	1.42713	0.42	0.143	5.33227e-26	7	Flna
Ogn3	9.77313e-38	1.41732	0.638	0.304	1.52598e-33	7	Ogn
Ckb3	2.368e-39	1.41715	0.622	0.275	3.69739e-35	7	Ckb
Rgs21	3.37293e-44	1.39911	0.362	0.076	5.2665e-40	7	Rgs2
Nqo1	2.76812e-100	1.39242	0.223	0.011	4.32214e-96	7	Nqo1
Tmem176b5	2.09312e-37	1.37853	0.585	0.238	3.26819e-33	7	Tmem176b
Agt1	1.38476e-52	1.37075	0.282	0.039	2.16217e-48	7	Agt
Fblim11	2.16829e-50	1.369	0.346	0.063	3.38556e-46	7	Fblim1
Cpxm2	1.20302e-46	1.33405	0.207	0.024	1.87839e-42	7	Cpxm2
Pbxip1	5.21119e-26	1.25615	0.356	0.116	8.13675e-22	7	Pbxip1
Kcnmb1	1.82028e-105	1.22157	0.197	0.007	2.84218e-101	7	Kcnmb1
Actn11	8.77657e-33	1.21481	0.415	0.127	1.37037e-28	7	Actn1
Wfdc1	5.09799e-37	1.20972	0.309	0.067	7.96e-33	7	Wfdc1
Bok	1.63337e-61	1.20185	0.197	0.016	2.55035e-57	7	Bok
Cryab1	9.4953e-28	1.16141	0.383	0.126	1.4826e-23	7	Cryab
Dmpk	5.31497e-23	1.1481	0.229	0.056	8.2988e-19	7	Dmpk
Rgs102	3.56401e-17	1.13148	0.266	0.091	5.56485e-13	7	Rgs10
Slmap	3.79161e-22	1.11507	0.282	0.084	5.92022e-18	7	Slmap
Map1b	2.53084e-27	1.10933	0.287	0.075	3.95166e-23	7	Map1b
Postn4	8.50788e-33	1.08624	0.521	0.191	1.32842e-28	7	Postn
Ndufa4	3.34445e-15	1.07741	0.564	0.363	5.22202e-11	7	Ndufa4
Actb4	2.27627e-66	1.07496	0.973	0.836	3.55418e-62	7	Actb
Ppp1r12b	1.78684e-17	1.06997	0.17	0.041	2.78997e-13	7	Ppp1r12b
Lxn	4.15002e-16	1.06876	0.17	0.044	6.47984e-12	7	Lxn
Plac85	3.17363e-18	1.06616	0.34	0.133	4.95531e-14	7	Plac8
Msrb1	1.74657e-24	1.05255	0.271	0.073	2.72709e-20	7	Msrb1
Vcl	5.67393e-25	1.05152	0.277	0.073	8.85927e-21	7	Vcl
Prkcdbp1	6.08084e-14	1.04522	0.537	0.352	9.49462e-10	7	Prkcdbp
Hspb16	1.19549e-23	1.0383	0.457	0.178	1.86663e-19	7	Hspb1
Cnn21	9.27236e-24	1.0317	0.346	0.113	1.44779e-19	7	Cnn2
Pfn13	5.50777e-22	1.01233	0.702	0.495	8.59983e-18	7	Pfn1
Tes	7.03396e-25	0.996238	0.207	0.044	1.09828e-20	7	Tes
Cdh13	6.19894e-48	0.968691	0.181	0.017	9.67902e-44	7	Cdh13
Mgll4	5.32369e-26	0.952715	0.495	0.202	8.3124e-22	7	Mgll
mt-Nd54	5.08178e-16	0.948389	0.601	0.376	7.93468e-12	7	mt-Nd5
Lrrc582	3.1479e-18	0.942394	0.511	0.279	4.91514e-14	7	Lrrc58
Cfl2	3.28266e-13	0.938628	0.271	0.109	5.12555e-09	7	Cfl2
Ilk1	1.01215e-12	0.917797	0.372	0.189	1.58037e-08	7	Ilk
Lpp	1.20312e-17	0.91645	0.324	0.126	1.87855e-13	7	Lpp
Ppp1r12a2	2.64802e-15	0.907303	0.324	0.132	4.13463e-11	7	Ppp1r12a
mt-Nd13	3.95929e-29	0.902051	0.883	0.709	6.18204e-25	7	mt-Nd1
Tgfbi4	3.50401e-18	0.900995	0.452	0.214	5.47117e-14	7	Tgfbi
Enpp23	8.02145e-07	0.896426	0.255	0.137	0.0125247	7	Enpp2
Camk11	3.22106e-15	0.88738	0.293	0.112	5.02936e-11	7	Camk1
Igfbp35	0.00100382	0.887165	0.218	0.139	1	7	Igfbp3
mt-Nd45	5.63962e-21	0.883184	0.761	0.572	8.8057e-17	7	mt-Nd4
mt-Nd22	1.99774e-23	0.881557	0.755	0.511	3.11927e-19	7	mt-Nd2
Fhl13	8.46598e-16	0.849718	0.527	0.313	1.32188e-11	7	Fhl1
Pgm5	8.44733e-22	0.836686	0.176	0.036	1.31897e-17	7	Pgm5
Rbpms3	7.53089e-10	0.819532	0.303	0.153	1.17587e-05	7	Rbpms
mt-Cytb5	2.4649e-35	0.816528	0.936	0.829	3.84869e-31	7	mt-Cytb
Rexo2	3.08247e-09	0.801733	0.34	0.192	4.81297e-05	7	Rexo2
Lgals13	2.2582e-29	0.800487	0.883	0.649	3.52595e-25	7	Lgals1
P2ry14	5.91787e-37	0.799144	0.154	0.017	9.24016e-33	7	P2ry14
Itgb12	3.24936e-10	0.794817	0.543	0.413	5.07355e-06	7	Itgb1
Psmb5	1.9535e-08	0.783392	0.229	0.107	0.00030502	7	Psmb5
Pcp4l1	3.20803e-16	0.780946	0.17	0.042	5.00903e-12	7	Pcp4l1
Entpd11	8.27638e-13	0.771233	0.176	0.052	1.29227e-08	7	Entpd1
Ptpla	6.83417e-15	0.761366	0.191	0.056	1.06709e-10	7	Ptpla
Cox6b11	6.64191e-11	0.758112	0.505	0.34	1.03707e-06	7	Cox6b1
Id4	2.5816e-10	0.755166	0.16	0.053	4.03091e-06	7	Id4
Nol72	0.000434052	0.751218	0.255	0.172	1	7	Nol7
Dnajb43	2.58852e-07	0.748651	0.298	0.169	0.00404172	7	Dnajb4
Pitx11	2.29604e-08	0.746159	0.191	0.08	0.000358504	7	Pitx1
Aspn4	2.88528e-07	0.745072	0.5	0.372	0.00450507	7	Aspn
Ndufa111	1.5548e-07	0.744656	0.351	0.216	0.00242766	7	Ndufa11
Pdlim7	2.29722e-13	0.742653	0.309	0.133	3.58688e-09	7	Pdlim7
Atpif13	4.11453e-10	0.736821	0.426	0.252	6.42443e-06	7	Atpif1
Map1lc3a2	1.91048e-10	0.732226	0.383	0.214	2.98302e-06	7	Map1lc3a
Comt	5.47352e-08	0.727426	0.293	0.158	0.000854636	7	Comt
Cox4i11	4.01503e-15	0.718744	0.707	0.542	6.26907e-11	7	Cox4i1
Cox8a1	1.52315e-10	0.71609	0.532	0.379	2.37825e-06	7	Cox8a
M6pr	4.23692e-08	0.715061	0.186	0.08	0.000661553	7	M6pr
Nes1	2.93794e-08	0.712513	0.154	0.057	0.00045873	7	Nes
Ndufb9	4.21842e-07	0.711521	0.324	0.196	0.00658664	7	Ndufb9
Tln11	6.50701e-08	0.707907	0.277	0.145	0.001016	7	Tln1
Ndufb21	4.37944e-06	0.700169	0.309	0.195	0.0683806	7	Ndufb2
Cox6c1	7.64727e-11	0.696378	0.633	0.508	1.19405e-06	7	Cox6c
Fxyd11	4.56435e-06	0.695338	0.426	0.319	0.0712678	7	Fxyd1
Uqcr111	6.8224e-06	0.687604	0.367	0.258	0.106525	7	Uqcr11
Cox7b	9.9745e-08	0.677719	0.457	0.324	0.00155742	7	Cox7b
Psmb31	0.000217379	0.674958	0.277	0.183	1	7	Psmb3
Rwdd1	0.00147836	0.673687	0.197	0.127	1	7	Rwdd1
Gpx12	1.09276e-08	0.672581	0.527	0.387	0.000170623	7	Gpx1
Rgs5	1.01487e-07	0.670634	0.245	0.117	0.00158461	7	Rgs5
Tinagl11	3.55766e-13	0.664477	0.234	0.081	5.55493e-09	7	Tinagl1
Ndufb8	1.1305e-09	0.659754	0.277	0.132	1.76517e-05	7	Ndufb8
Usmg5	0.000153407	0.658385	0.25	0.161	1	7	Usmg5
mt-Co12	4.26155e-12	0.657462	0.606	0.414	6.65398e-08	7	mt-Co1
Tgm22	3.09144e-12	0.653084	0.25	0.097	4.82698e-08	7	Tgm2
Gstt1	3.25475e-06	0.652427	0.181	0.086	0.0508196	7	Gstt1
Calm22	3.55369e-09	0.65179	0.596	0.467	5.54874e-05	7	Calm2
Wdr1	1.3914e-08	0.65025	0.181	0.073	0.000217253	7	Wdr1
Barx12	6.82876e-06	0.64799	0.298	0.188	0.106624	7	Barx1
Cox171	7.22828e-06	0.634034	0.282	0.167	0.112862	7	Cox17
Slc25a4	4.19027e-06	0.633281	0.505	0.409	0.0654269	7	Slc25a4
Tmsb4x4	2.29354e-19	0.632504	0.872	0.828	3.58113e-15	7	Tmsb4x
Podn1	1.9336e-05	0.630671	0.154	0.074	0.301912	7	Podn
Atp5k	0.000176117	0.621943	0.314	0.222	1	7	Atp5k
Rsu1	7.25993e-09	0.620079	0.245	0.112	0.000113357	7	Rsu1
Gm138891	4.28634e-06	0.616559	0.197	0.097	0.0669269	7	Gm13889
Ptms1	1.16804e-11	0.615952	0.66	0.502	1.82379e-07	7	Ptms
Mrpl33	1.53808e-06	0.604285	0.346	0.217	0.0240156	7	Mrpl33
Sfrs181	0.000219566	0.60124	0.33	0.234	1	7	Sfrs18
Rarres23	2.0923e-12	0.600887	0.702	0.533	3.26691e-08	7	Rarres2
Snrpd2	0.0001684	0.598287	0.266	0.172	1	7	Snrpd2
Mrps21	0.00138729	0.596734	0.181	0.112	1	7	Mrps21
Atp5h1	8.67414e-06	0.596211	0.426	0.326	0.135438	7	Atp5h
Dynll1	3.62694e-08	0.594184	0.585	0.476	0.00056631	7	Dynll1
Smim11	0.00552478	0.590744	0.229	0.163	1	7	Smim11
Anxa62	3.05357e-06	0.590231	0.293	0.174	0.0476784	7	Anxa6
Qsox1	2.244e-06	0.588809	0.234	0.126	0.0350378	7	Qsox1
Ifi272	8.46839e-06	0.588234	0.25	0.142	0.132225	7	Ifi27
Lims1	1.0164e-06	0.58798	0.202	0.097	0.0158701	7	Lims1
Cyb5r31	7.54372e-07	0.585624	0.452	0.322	0.0117788	7	Cyb5r3
Aldh1a11	6.51722e-06	0.583716	0.165	0.078	0.10176	7	Aldh1a1
Cox6a1	4.69693e-07	0.583157	0.543	0.434	0.00733378	7	Cox6a1
Rasl11a	7.97268e-07	0.581915	0.213	0.102	0.0124485	7	Rasl11a
Ywhaq	8.67017e-05	0.577183	0.223	0.132	1	7	Ywhaq
Fermt22	6.03381e-09	0.570027	0.415	0.256	9.4212e-05	7	Fermt2
Ndufb7	0.00652385	0.563865	0.218	0.151	1	7	Ndufb7
Ndufa12	9.42783e-05	0.559433	0.207	0.12	1	7	Ndufa12
Mrpl42	2.5475e-05	0.551555	0.191	0.101	0.397767	7	Mrpl42
Emd	3.36666e-06	0.549305	0.207	0.105	0.052567	7	Emd
2810428I15Rik	0.00125632	0.548733	0.229	0.153	1	7	2810428I15Rik
Mcam	5.48465e-10	0.542729	0.154	0.05	8.56373e-06	7	Mcam
Drap1	0.000261995	0.541593	0.239	0.153	1	7	Drap1
Prpsap1	9.61001e-08	0.540141	0.165	0.066	0.00150051	7	Prpsap1
Ndufb10	0.00252243	0.532294	0.255	0.179	1	7	Ndufb10
Ptov1	0.00933062	0.531209	0.218	0.155	1	7	Ptov1
Nrep	0.000112347	0.531189	0.186	0.104	1	7	Nrep
Cped1	1.69533e-06	0.523409	0.165	0.074	0.0264708	7	Cped1
Fendrr1	2.21615e-06	0.521451	0.176	0.082	0.0346029	7	Fendrr
Sh3bgrl2	0.00128989	0.519016	0.255	0.174	1	7	Sh3bgrl
Fstl3	0.000180983	0.518411	0.197	0.115	1	7	Fstl3
Gstm11	0.00762625	0.517924	0.356	0.3	1	7	Gstm1
Psmb6	0.00614232	0.514656	0.271	0.207	1	7	Psmb6
Mlf21	0.00101616	0.512686	0.223	0.147	1	7	Mlf2
Sepw12	4.2335e-06	0.510883	0.468	0.348	0.0661019	7	Sepw1
Hmgn11	0.000791322	0.50703	0.33	0.249	1	7	Hmgn1
Atp5e1	1.59507e-06	0.500923	0.559	0.45	0.0249054	7	Atp5e
Higd1a	0.00112959	0.500595	0.16	0.094	1	7	Higd1a
Dynlrb1	0.00127484	0.49514	0.34	0.255	1	7	Dynlrb1
mt-Rnr15	0.000104981	0.494776	0.511	0.407	1	7	mt-Rnr1
Cap1	0.00032458	0.49319	0.176	0.099	1	7	Cap1
Sox4	0.00211138	0.491202	0.181	0.111	1	7	Sox4
Anxa14	0.000555159	0.483824	0.378	0.288	1	7	Anxa1
Fth11	1.40717e-13	0.480904	0.824	0.757	2.19716e-09	7	Fth1
Ndufa7	4.27065e-06	0.477941	0.367	0.24	0.066682	7	Ndufa7
Cfl13	1.79073e-07	0.476726	0.527	0.389	0.00279605	7	Cfl1
Ybx13	6.73949e-09	0.475831	0.665	0.531	0.00010523	7	Ybx1
Naca	2.18984e-05	0.471913	0.426	0.311	0.341921	7	Naca
Tprgl	0.00996259	0.468649	0.17	0.113	1	7	Tprgl
Tuba1a2	0.00177219	0.466145	0.564	0.534	1	7	Tuba1a
Ehd21	0.00367406	0.4582	0.223	0.153	1	7	Ehd2
Cox7a21	3.62974e-05	0.457613	0.463	0.358	0.566748	7	Cox7a2
Snrpd31	0.00278385	0.454551	0.271	0.2	1	7	Snrpd3
Uqcrq	0.00022457	0.451643	0.441	0.346	1	7	Uqcrq
Btf3	0.00204625	0.450096	0.255	0.179	1	7	Btf3
Ndufa5	0.00611548	0.44938	0.234	0.165	1	7	Ndufa5
Crip13	4.10202e-08	0.43821	0.755	0.677	0.00064049	7	Crip1
Atp5j21	0.000193929	0.432211	0.441	0.346	1	7	Atp5j2
Fam101b6	5.79921e-08	0.426876	0.298	0.149	0.000905489	7	Fam101b
Selm2	0.00290614	0.421801	0.447	0.373	1	7	Selm
Tpi1	0.00246732	0.418428	0.218	0.146	1	7	Tpi1
Ppp1r12c	2.26042e-05	0.41411	0.218	0.117	0.352942	7	Ppp1r12c
Atp5d	6.13528e-05	0.409065	0.399	0.283	0.957962	7	Atp5d
Cox7c1	0.00869955	0.405121	0.213	0.151	1	7	Cox7c
Vdac21	0.00760069	0.401821	0.202	0.14	1	7	Vdac2
1810037I17Rik1	0.00838763	0.395462	0.324	0.263	1	7	1810037I17Rik
Tceb21	0.000652863	0.38965	0.426	0.344	1	7	Tceb2
Svil	0.00383994	0.385295	0.165	0.103	1	7	Svil
Ptrf	4.91382e-05	0.382844	0.5	0.383	0.767243	7	Ptrf
Banf1	0.001855	0.372012	0.266	0.187	1	7	Banf1
Ctgf4	0.00141491	0.370093	0.293	0.2	1	7	Ctgf
Ndufb6	0.00794365	0.369021	0.234	0.171	1	7	Ndufb6
Sdpr6	1.57807e-06	0.361867	0.346	0.202	0.0246399	7	Sdpr
Cd94	0.000131747	0.356671	0.516	0.432	1	7	Cd9
Ndufa2	0.0075186	0.356554	0.351	0.282	1	7	Ndufa2
Cav15	0.000864562	0.349628	0.303	0.209	1	7	Cav1
Mfap56	8.10579e-05	0.337235	0.569	0.462	1	7	Mfap5
Tmem2561	0.00477045	0.334773	0.356	0.282	1	7	Tmem256
Tubb62	0.00355632	0.334062	0.245	0.172	1	7	Tubb6
Socs21	0.00875777	0.294577	0.181	0.122	1	7	Socs2
Cox201	0.00456175	0.283482	0.181	0.116	1	7	Cox20
Uqcrh	0.00566507	0.283097	0.436	0.367	1	7	Uqcrh
Mif	0.00486798	0.273156	0.234	0.162	1	7	Mif
Tppp34	8.86261e-05	0.272098	0.516	0.395	1	7	Tppp3
Selp	8.96789e-269	2.70908	0.344	0.004	1.40025e-264	8	Selp
Aqp1	3.63656e-245	2.45615	0.558	0.024	5.67813e-241	8	Aqp1
Iigp11	5.7155e-144	2.2597	0.597	0.058	8.92419e-140	8	Iigp1
Darc	7.25712e-51	2.02774	0.247	0.028	1.13313e-46	8	Darc
Ctla2a1	2.12388e-131	1.99261	0.578	0.058	3.31622e-127	8	Ctla2a
Tmem252	7.76937e-202	1.96676	0.344	0.008	1.21311e-197	8	Tmem252
Tm4sf17	1.43313e-72	1.82234	0.74	0.204	2.23769e-68	8	Tm4sf1
Apold11	2.98582e-103	1.79797	0.591	0.079	4.66206e-99	8	Apold1
Dusp2	2.65535e-106	1.77671	0.377	0.029	4.14606e-102	8	Dusp2
Srgn1	1.14842e-100	1.76526	0.617	0.088	1.79315e-96	8	Srgn
Rgs16	2.99183e-107	1.72745	0.494	0.052	4.67144e-103	8	Rgs16
Hbegf	3.00903e-53	1.72543	0.409	0.072	4.69831e-49	8	Hbegf
Ptprb1	2.71789e-112	1.69181	0.539	0.058	4.24372e-108	8	Ptprb
Cd2001	1.34428e-76	1.68482	0.578	0.104	2.09896e-72	8	Cd200
Pcp4l11	3.27898e-97	1.66288	0.396	0.035	5.1198e-93	8	Pcp4l1
Lrg1	9.74699e-117	1.65866	0.26	0.01	1.5219e-112	8	Lrg1
Tspan131	2.17348e-91	1.62737	0.435	0.047	3.39366e-87	8	Tspan13
Sele	5.33223e-154	1.59079	0.169	0.001	8.32574e-150	8	Sele
Clu	2.42286e-45	1.57092	0.286	0.041	3.78305e-41	8	Clu
Pecam11	2.07696e-88	1.51254	0.552	0.078	3.24297e-84	8	Pecam1
Pim31	5.41416e-54	1.50229	0.526	0.119	8.45367e-50	8	Pim3
Madcam1	1.32346e-199	1.47718	0.201	0	2.06645e-195	8	Madcam1
Vwf	2.49181e-165	1.47707	0.227	0.003	3.8907e-161	8	Vwf
Cldn5	2.3748e-52	1.46207	0.227	0.022	3.70801e-48	8	Cldn5
Gpr1161	1.11338e-67	1.4187	0.487	0.077	1.73843e-63	8	Gpr116
Mmrn21	7.91643e-73	1.39339	0.383	0.044	1.23607e-68	8	Mmrn2
Fxyd52	2.42399e-39	1.36695	0.487	0.131	3.78482e-35	8	Fxyd5
Ifi2031	3.47222e-43	1.36199	0.416	0.088	5.42152e-39	8	Ifi203
Cav16	2.03521e-36	1.35819	0.578	0.201	3.17777e-32	8	Cav1
Hspb17	9.20517e-42	1.3563	0.578	0.176	1.4373e-37	8	Hspb1
2200002D01Rik	1.22672e-101	1.34266	0.208	0.007	1.9154e-97	8	2200002D01Rik
C1qtnf9	9.24377e-86	1.33977	0.162	0.005	1.44332e-81	8	C1qtnf9
Emcn1	2.44975e-83	1.33208	0.506	0.067	3.82504e-79	8	Emcn
C130074G19Rik	5.78749e-72	1.33185	0.266	0.021	9.03658e-68	8	C130074G19Rik
Fabp47	1.23763e-32	1.32557	0.487	0.145	1.93244e-28	8	Fabp4
Rnd1	2.08097e-54	1.32342	0.253	0.026	3.24923e-50	8	Rnd1
Sdpr7	4.10246e-37	1.30338	0.597	0.195	6.40558e-33	8	Sdpr
Esam1	1.69826e-70	1.30121	0.526	0.086	2.65167e-66	8	Esam
Gimap61	3.79188e-70	1.28437	0.474	0.071	5.92064e-66	8	Gimap6
Myct11	3.04432e-57	1.27762	0.351	0.047	4.75339e-53	8	Myct1
Bcr1	1.41132e-28	1.27003	0.318	0.075	2.20363e-24	8	Bcr
Ramp24	2.41998e-31	1.26718	0.526	0.18	3.77855e-27	8	Ramp2
Bcam	4.05152e-49	1.24838	0.273	0.034	6.32604e-45	8	Bcam
Ier35	1.13142e-32	1.2466	0.792	0.495	1.7666e-28	8	Ier3
Gimap51	4.85166e-52	1.23725	0.253	0.027	7.57538e-48	8	Gimap5
Tspan7	1.23653e-36	1.23648	0.227	0.031	1.93071e-32	8	Tspan7
Plvap7	1.6849e-84	1.23622	0.773	0.155	2.6308e-80	8	Plvap
Isg151	2.37748e-37	1.2237	0.37	0.078	3.71219e-33	8	Isg15
Neurl3	1.18994e-77	1.22101	0.201	0.01	1.85798e-73	8	Neurl3
Slfn51	2.74132e-36	1.21464	0.266	0.043	4.2803e-32	8	Slfn5
Palmd1	1.12855e-55	1.21282	0.325	0.042	1.76212e-51	8	Palmd
Irgm1	5.66328e-38	1.20855	0.305	0.053	8.84264e-34	8	Irgm1
Gng116	5.12068e-37	1.20206	0.656	0.248	7.99542e-33	8	Gng11
Ly6e4	4.4013e-42	1.1985	0.747	0.322	6.87219e-38	8	Ly6e
Gbp41	5.7362e-46	1.19403	0.247	0.029	8.9565e-42	8	Gbp4
Cd14	3.17169e-73	1.18332	0.214	0.013	4.95227e-69	8	Cd14
Clec14a1	9.31693e-42	1.17007	0.286	0.042	1.45475e-37	8	Clec14a
Tmem881	2.53722e-40	1.1606	0.37	0.072	3.96161e-36	8	Tmem88
Stc1	5.42366e-36	1.15269	0.195	0.023	8.4685e-32	8	Stc1
Flt11	5.86061e-52	1.13728	0.481	0.092	9.15075e-48	8	Flt1
Erg1	3.41702e-61	1.12905	0.325	0.038	5.33533e-57	8	Erg
Ehd43	3.15337e-43	1.12768	0.5	0.119	4.92367e-39	8	Ehd4
Grrp1	9.3852e-79	1.12329	0.26	0.018	1.46541e-74	8	Grrp1
Procr2	5.21155e-20	1.11866	0.305	0.088	8.13731e-16	8	Procr
Mndal1	2.67545e-27	1.09975	0.364	0.096	4.17745e-23	8	Mndal
Clic45	1.67365e-18	1.09385	0.487	0.226	2.61323e-14	8	Clic4
Scarb11	2.49237e-37	1.0887	0.279	0.046	3.89159e-33	8	Scarb1
Cd931	5.65875e-47	1.08812	0.279	0.037	8.83557e-43	8	Cd93
Eng1	1.81989e-31	1.08527	0.377	0.092	2.84158e-27	8	Eng
Utrn	3.57648e-20	1.07152	0.312	0.092	5.58432e-16	8	Utrn
Aplp24	3.95804e-20	1.06734	0.519	0.232	6.18009e-16	8	Aplp2
Sox17	1.89321e-71	1.05826	0.26	0.02	2.95606e-67	8	Sox17
Tinagl12	1.72081e-31	1.0562	0.351	0.078	2.68687e-27	8	Tinagl1
Ddit42	1.48787e-17	1.05527	0.357	0.129	2.32317e-13	8	Ddit4
F11r	8.82086e-52	1.05361	0.305	0.039	1.37729e-47	8	F11r
Rasip11	1.59869e-55	1.0465	0.266	0.028	2.49619e-51	8	Rasip1
Ifi47	1.0663e-35	1.02466	0.208	0.027	1.66491e-31	8	Ifi47
Pde4b1	2.69925e-13	1.02454	0.26	0.089	4.2146e-09	8	Pde4b
Ecscr1	1.51183e-44	1.01993	0.312	0.047	2.36058e-40	8	Ecscr
Apoe7	2.0098e-44	1.01394	0.539	0.139	3.13811e-40	8	Apoe
Cav2	4.66266e-27	1.00557	0.24	0.045	7.28028e-23	8	Cav2
H2-Q6	6.96523e-40	0.997076	0.214	0.025	1.08755e-35	8	H2-Q6
Igtp	4.75455e-70	0.99506	0.253	0.019	7.42376e-66	8	Igtp
AU021092	1.01322e-41	0.993288	0.175	0.016	1.58204e-37	8	AU021092
Gimap9	4.35843e-35	0.992523	0.188	0.022	6.80526e-31	8	Gimap9
Adcy4	1.07529e-45	0.986959	0.24	0.028	1.67895e-41	8	Adcy4
Irf14	5.33207e-15	0.978545	0.474	0.232	8.3255e-11	8	Irf1
H2-D16	6.8231e-41	0.973437	0.922	0.667	1.06536e-36	8	H2-D1
Adamts44	6.02435e-09	0.973119	0.299	0.144	9.40642e-05	8	Adamts4
Cdh51	5.04469e-32	0.970073	0.273	0.049	7.87678e-28	8	Cdh5
Pdlim1	1.2391e-26	0.956542	0.344	0.09	1.93473e-22	8	Pdlim1
Pcna2	4.78e-12	0.954412	0.338	0.148	7.46349e-08	8	Pcna
Egfl72	1.44362e-48	0.948615	0.506	0.106	2.25408e-44	8	Egfl7
Chp2	1.01679e-41	0.943898	0.169	0.015	1.58762e-37	8	Chp2
Uaca1	6.17119e-14	0.942675	0.221	0.065	9.6357e-10	8	Uaca
Cdc42ep31	4.81615e-15	0.931463	0.253	0.078	7.51993e-11	8	Cdc42ep3
Calcrl2	7.69132e-15	0.927023	0.253	0.079	1.20092e-10	8	Calcrl
Cdkn1a5	2.60917e-17	0.925947	0.565	0.294	4.07396e-13	8	Cdkn1a
Ifitm35	5.68595e-30	0.923095	0.864	0.705	8.87805e-26	8	Ifitm3
H2-K15	2.69966e-26	0.922695	0.773	0.496	4.21524e-22	8	H2-K1
Nkx2-31	7.00358e-38	0.917643	0.299	0.049	1.09354e-33	8	Nkx2-3
Abcg2	3.99788e-17	0.905171	0.169	0.035	6.24229e-13	8	Abcg2
Plk21	4.02446e-18	0.903471	0.299	0.09	6.2838e-14	8	Plk2
Sox7	1.20046e-66	0.901491	0.201	0.012	1.8744e-62	8	Sox7
Nfkbia6	2.22707e-21	0.896745	0.799	0.61	3.47734e-17	8	Nfkbia
Ly6c15	2.33453e-19	0.891754	0.597	0.292	3.64513e-15	8	Ly6c1
Casp4	1.28877e-21	0.891181	0.188	0.035	2.01229e-17	8	Casp4
Cd361	7.44511e-26	0.886905	0.305	0.07	1.16248e-21	8	Cd36
9930111J21Rik2	2.76842e-29	0.886067	0.195	0.028	4.32262e-25	8	9930111J21Rik2
Pkp4	1.05776e-39	0.882768	0.279	0.043	1.65158e-35	8	Pkp4
Adam151	1.35166e-08	0.881502	0.221	0.09	0.000211049	8	Adam15
Rab11a1	1.52474e-13	0.878995	0.338	0.133	2.38074e-09	8	Rab11a
Iqgap13	2.9042e-13	0.873377	0.409	0.188	4.53462e-09	8	Iqgap1
Myh9	1.09878e-12	0.869535	0.286	0.106	1.71564e-08	8	Myh9
Gpx13	5.85545e-17	0.868539	0.643	0.384	9.1427e-13	8	Gpx1
Bcar1	9.96712e-12	0.858912	0.162	0.044	1.55627e-07	8	Bcar1
Ctsh	1.4312e-05	0.856109	0.162	0.073	0.223468	8	Ctsh
Tmem173	1.11993e-25	0.854342	0.182	0.028	1.74865e-21	8	Tmem173
Abcb1a	5.24574e-35	0.850507	0.175	0.019	8.1907e-31	8	Abcb1a
H2-Q7	1.33978e-30	0.849768	0.188	0.026	2.09193e-26	8	H2-Q7
Klf26	2.41038e-14	0.848386	0.571	0.307	3.76357e-10	8	Klf2
Hmgn5	0.000108532	0.84524	0.24	0.138	1	8	Hmgn5
Cd74	8.94457e-59	0.839478	0.182	0.011	1.39661e-54	8	Cd74
Entpd12	1.29338e-24	0.837698	0.247	0.051	2.01948e-20	8	Entpd1
Upp1	8.28275e-41	0.835317	0.201	0.022	1.29327e-36	8	Upp1
Fli1	1.98298e-31	0.832457	0.156	0.017	3.09623e-27	8	Fli1
Sbds2	9.73315e-08	0.827658	0.325	0.166	0.00151973	8	Sbds
Ndufa82	3.02852e-09	0.823981	0.312	0.143	4.72873e-05	8	Ndufa8
Tjp2	6.72353e-23	0.820958	0.169	0.027	1.04981e-18	8	Tjp2
Efcab4a	6.40269e-30	0.812104	0.162	0.02	9.99715e-26	8	Efcab4a
Lepr	3.11748e-19	0.809413	0.169	0.032	4.86764e-15	8	Lepr
Gpr4	5.79492e-37	0.807095	0.169	0.017	9.04818e-33	8	Gpr4
Lrrc8c1	4.98075e-22	0.80235	0.201	0.039	7.77694e-18	8	Lrrc8c
Socs33	1.5494e-10	0.801704	0.552	0.346	2.41923e-06	8	Socs3
B2m5	1.68063e-34	0.798642	0.929	0.765	2.62414e-30	8	B2m
Sgk16	1.17516e-14	0.791716	0.396	0.163	1.8349e-10	8	Sgk1
Swap70	1.25801e-17	0.791655	0.195	0.044	1.96426e-13	8	Swap70
Smagp	9.88205e-25	0.791511	0.156	0.022	1.54298e-20	8	Smagp
Efna11	3.34513e-26	0.79087	0.253	0.05	5.22309e-22	8	Efna1
Nfib2	9.02227e-08	0.77655	0.455	0.277	0.00140874	8	Nfib
Mef2c1	5.79931e-21	0.772233	0.279	0.07	9.05504e-17	8	Mef2c
Epas11	5.6404e-22	0.766503	0.247	0.056	8.80692e-18	8	Epas1
Mcam1	3.9071e-23	0.760951	0.234	0.048	6.10054e-19	8	Mcam
Arap3	1.32105e-27	0.756618	0.169	0.023	2.06269e-23	8	Arap3
Mylip	4.83141e-08	0.754244	0.188	0.072	0.000754376	8	Mylip
Ece13	4.69144e-14	0.74954	0.338	0.127	7.32521e-10	8	Ece1
Pcna-ps2	1.38342e-09	0.748255	0.169	0.054	2.16007e-05	8	Pcna-ps2
Unc45b	1.51122e-74	0.747503	0.201	0.01	2.35962e-70	8	Unc45b
Lrrfip11	1.60159e-11	0.747234	0.286	0.112	2.50072e-07	8	Lrrfip1
Ppp1r22	1.01041e-05	0.739986	0.286	0.161	0.157765	8	Ppp1r2
Arl6ip1	1.8067e-07	0.73852	0.299	0.149	0.00282098	8	Arl6ip1
Gimap41	1.36978e-27	0.737195	0.188	0.028	2.13877e-23	8	Gimap4
Atf32	1.98701e-12	0.73614	0.591	0.374	3.10252e-08	8	Atf3
Pde12	2.50973e-15	0.734313	0.188	0.046	3.91869e-11	8	Pde12
Arl6ip53	6.34086e-09	0.733035	0.312	0.15	9.90062e-05	8	Arl6ip5
H2-T234	3.13931e-11	0.731909	0.338	0.145	4.90172e-07	8	H2-T23
Nfkbiz6	3.26942e-11	0.727474	0.474	0.26	5.10487e-07	8	Nfkbiz
Trim471	5.67041e-14	0.724843	0.292	0.101	8.85378e-10	8	Trim47
Anxa32	1.50155e-15	0.724252	0.286	0.092	2.34452e-11	8	Anxa3
Mllt41	2.03971e-06	0.722713	0.195	0.086	0.0318481	8	Mllt4
Cox7a2l1	4.1131e-09	0.719972	0.396	0.214	6.42219e-05	8	Cox7a2l
Rasa4	1.85636e-32	0.717485	0.188	0.024	2.89853e-28	8	Rasa4
Bace2	1.97566e-19	0.71685	0.156	0.028	3.08479e-15	8	Bace2
Prrg2	3.70505e-11	0.715917	0.156	0.042	5.78506e-07	8	Prrg2
Ctnna14	5.69246e-09	0.713317	0.312	0.147	8.88821e-05	8	Ctnna1
Sat15	3.98234e-13	0.712391	0.708	0.481	6.21802e-09	8	Sat1
Icam21	4.56608e-21	0.710652	0.195	0.037	7.12947e-17	8	Icam2
Adipor12	7.21938e-12	0.707836	0.344	0.147	1.12723e-07	8	Adipor1
Tpst2	8.53017e-08	0.702368	0.156	0.055	0.0013319	8	Tpst2
Marc2	1.99041e-08	0.698725	0.221	0.088	0.000310782	8	Marc2
Ppp1r103	0.000131676	0.698231	0.325	0.213	1	8	Ppp1r10
Prkd2	1.04885e-20	0.697533	0.175	0.032	1.63767e-16	8	Prkd2
Vgll4	1.52474e-13	0.696457	0.188	0.051	2.38073e-09	8	Vgll4
Ppp2r5a	2.27349e-10	0.695225	0.234	0.086	3.54982e-06	8	Ppp2r5a
Rara	1.14804e-08	0.693968	0.169	0.058	0.000179255	8	Rara
1810011O10Rik1	4.26484e-11	0.693176	0.221	0.074	6.65911e-07	8	1810011O10Rik
Robo41	3.422e-16	0.688673	0.162	0.034	5.3431e-12	8	Robo4
Actn45	1.46366e-09	0.686856	0.422	0.223	2.28537e-05	8	Actn4
Fnbp1l	8.92246e-12	0.684939	0.169	0.047	1.39315e-07	8	Fnbp1l
Zcchc6	2.77352e-09	0.684096	0.24	0.096	4.33058e-05	8	Zcchc6
Cd2ap	1.6011e-06	0.682385	0.221	0.1	0.0249996	8	Cd2ap
Fgd5	9.76008e-15	0.681709	0.175	0.042	1.52394e-10	8	Fgd5
Plec	0.000100076	0.676087	0.169	0.081	1	8	Plec
Ccnd11	2.46951e-10	0.67597	0.195	0.063	3.85589e-06	8	Ccnd1
Pla2g16	5.12553e-08	0.67004	0.182	0.069	0.0008003	8	Pla2g16
Sox18	1.2285e-27	0.66917	0.169	0.023	1.91818e-23	8	Sox18
Icam15	1.78959e-05	0.667527	0.422	0.294	0.279427	8	Icam1
Calm16	1.65888e-21	0.66572	0.864	0.691	2.59017e-17	8	Calm1
Ndrg14	6.35696e-08	0.665154	0.312	0.154	0.000992576	8	Ndrg1
Ets2	9.85193e-13	0.665104	0.214	0.065	1.53828e-08	8	Ets2
Sertad15	1.87833e-10	0.664878	0.461	0.255	2.93282e-06	8	Sertad1
Pcdh171	6.04313e-15	0.659941	0.169	0.039	9.43574e-11	8	Pcdh17
Plcb11	7.88704e-11	0.65941	0.169	0.049	1.23148e-06	8	Plcb1
Elf12	5.97654e-08	0.658846	0.286	0.135	0.000933177	8	Elf1
Cxx1a1	4.61284e-09	0.656853	0.182	0.063	7.20249e-05	8	Cxx1a
Podxl1	2.45474e-18	0.655652	0.214	0.049	3.83282e-14	8	Podxl
Ptpn1	3.11662e-10	0.65496	0.201	0.068	4.8663e-06	8	Ptpn1
Cdkn2d	4.92247e-07	0.65243	0.182	0.074	0.00768595	8	Cdkn2d
Slc3a2	7.78846e-08	0.650176	0.266	0.124	0.00121609	8	Slc3a2
Ppp1r12a3	4.83165e-10	0.648759	0.312	0.134	7.54415e-06	8	Ppp1r12a
Tsc22d14	1.25572e-07	0.648534	0.5	0.344	0.00196067	8	Tsc22d1
Map3k8	1.16134e-12	0.647455	0.221	0.069	1.81331e-08	8	Map3k8
Pnrc13	1.37905e-05	0.642307	0.487	0.359	0.215325	8	Pnrc1
Hyal2	3.67947e-16	0.642266	0.156	0.032	5.74512e-12	8	Hyal2
Socs22	5.93678e-09	0.642115	0.273	0.119	9.26968e-05	8	Socs2
Gnai23	6.81767e-12	0.638207	0.494	0.268	1.06451e-07	8	Gnai2
Serinc33	7.55215e-10	0.634938	0.409	0.208	1.17919e-05	8	Serinc3
Agrn	4.68548e-11	0.632193	0.169	0.048	7.31591e-07	8	Agrn
Foxp13	2.33413e-07	0.632026	0.331	0.179	0.00364451	8	Foxp1
Topors5	1.67345e-06	0.631314	0.279	0.146	0.0261293	8	Topors
Pitpnc1	2.87349e-16	0.630084	0.162	0.034	4.48667e-12	8	Pitpnc1
Gngt21	1.45807e-25	0.630055	0.312	0.074	2.27663e-21	8	Gngt2
Nudt4	0.000171145	0.628816	0.208	0.112	1	8	Nudt4
Klf71	3.25544e-11	0.628697	0.299	0.121	5.08305e-07	8	Klf7
Nck1	1.4644e-11	0.625586	0.195	0.059	2.28651e-07	8	Nck1
Bhlhe405	3.16646e-09	0.619225	0.351	0.173	4.94411e-05	8	Bhlhe40
Zfp363	1.40503e-11	0.618341	0.721	0.544	2.19381e-07	8	Zfp36
Psmb81	2.64435e-16	0.617733	0.266	0.077	4.12888e-12	8	Psmb8
Actn12	4.28057e-14	0.617196	0.344	0.132	6.68369e-10	8	Actn1
Plxnd1	2.70383e-17	0.613773	0.175	0.037	4.22177e-13	8	Plxnd1
Dnaja11	4.92482e-06	0.610893	0.448	0.308	0.0768962	8	Dnaja1
Hoxb4	7.03094e-10	0.602477	0.286	0.12	1.09781e-05	8	Hoxb4
Ralb	6.48834e-09	0.601982	0.214	0.083	0.000101309	8	Ralb
Txnrd1	1.54416e-07	0.600297	0.247	0.112	0.00241105	8	Txnrd1
Hexim15	2.65051e-05	0.59911	0.338	0.207	0.413851	8	Hexim1
Nolc11	1.99415e-06	0.598784	0.305	0.163	0.0311366	8	Nolc1
Arid5b	4.36417e-07	0.597728	0.221	0.098	0.00681421	8	Arid5b
Sub1	0.00208127	0.597148	0.305	0.214	1	8	Sub1
Grasp	6.96764e-12	0.596823	0.201	0.062	1.08793e-07	8	Grasp
Ushbp11	1.26794e-14	0.594894	0.182	0.044	1.97977e-10	8	Ushbp1
Phf20l1	0.000876563	0.593443	0.188	0.105	1	8	Phf20l1
Marcksl1	9.41133e-08	0.592109	0.175	0.065	0.00146949	8	Marcksl1
H2-Q4	9.80934e-14	0.590836	0.221	0.064	1.53163e-09	8	H2-Q4
Tmsb4x5	3.53773e-22	0.588716	0.942	0.827	5.52381e-18	8	Tmsb4x
Ldb2	4.4006e-14	0.586328	0.214	0.061	6.87109e-10	8	Ldb2
Sptbn15	4.97634e-09	0.583285	0.597	0.411	7.77005e-05	8	Sptbn1
Sema4c	1.67804e-07	0.583206	0.156	0.056	0.00262009	8	Sema4c
Psme12	3.42803e-08	0.583078	0.292	0.136	0.000535253	8	Psme1
Sorbs2	1.2634e-20	0.580733	0.162	0.027	1.97267e-16	8	Sorbs2
Tob14	7.14311e-05	0.5794	0.305	0.188	1	8	Tob1
St3gal6	9.44721e-21	0.577413	0.175	0.032	1.47509e-16	8	St3gal6
Rps114	1.90559e-08	0.575955	0.649	0.529	0.000297538	8	Rps11
Rap1b3	3.23943e-05	0.570351	0.338	0.207	0.505805	8	Rap1b
Pqlc1	1.55095e-13	0.566738	0.188	0.051	2.42165e-09	8	Pqlc1
Ccser2	9.01803e-06	0.56634	0.182	0.08	0.140807	8	Ccser2
Brd25	0.000396031	0.566144	0.429	0.318	1	8	Brd2
Zfand55	0.000193643	0.564052	0.377	0.271	1	8	Zfand5
Bsg	1.52865e-06	0.563912	0.532	0.393	0.0238683	8	Bsg
Dnttip2	4.13165e-06	0.561016	0.253	0.129	0.0645117	8	Dnttip2
Fosl25	0.00344472	0.557902	0.234	0.148	1	8	Fosl2
Snrpg	0.00107772	0.553284	0.305	0.206	1	8	Snrpg
Pcmtd1	0.000115335	0.550135	0.175	0.087	1	8	Pcmtd1
Sh3bgrl4	5.3799e-07	0.549762	0.325	0.172	0.00840018	8	Sh3bgrl
Id15	9.73124e-11	0.547903	0.468	0.244	1.51944e-06	8	Id1
Il6st3	0.000110556	0.546569	0.253	0.143	1	8	Il6st
Gja11	6.31821e-12	0.544552	0.247	0.085	9.86525e-08	8	Gja1
Prkch	4.2729e-41	0.544251	0.162	0.014	6.67171e-37	8	Prkch
Trib11	4.4246e-05	0.543648	0.201	0.102	0.690858	8	Trib1
Mcl13	1.79842e-05	0.543173	0.416	0.276	0.280805	8	Mcl1
Macf13	7.69763e-07	0.543162	0.312	0.167	0.0120191	8	Macf1
Rcan15	5.20986e-06	0.540838	0.273	0.146	0.0813467	8	Rcan1
Dnajc83	0.000166268	0.535397	0.312	0.192	1	8	Dnajc8
Pnrc2	6.58856e-06	0.531302	0.208	0.095	0.102874	8	Pnrc2
Cd1511	3.10774e-05	0.530849	0.253	0.138	0.485242	8	Cd151
Gramd1a	1.12436e-06	0.530289	0.169	0.067	0.0175557	8	Gramd1a
Myl12b2	7.01707e-05	0.529412	0.435	0.316	1	8	Myl12b
Samhd1	5.68508e-10	0.529313	0.175	0.055	8.87668e-06	8	Samhd1
Sh3bp52	8.58092e-05	0.528003	0.234	0.126	1	8	Sh3bp5
Qk	0.00344891	0.527119	0.195	0.12	1	8	Qk
Cfl14	3.89258e-08	0.525163	0.565	0.389	0.000607788	8	Cfl1
Atp1b33	2.51864e-05	0.525057	0.286	0.161	0.393261	8	Atp1b3
Ddx3x2	3.35927e-06	0.524628	0.442	0.295	0.0524517	8	Ddx3x
Nr4a26	0.000252303	0.523198	0.279	0.169	1	8	Nr4a2
Adam10	2.72775e-10	0.522441	0.208	0.071	4.25911e-06	8	Adam10
Tgif11	1.47036e-11	0.521549	0.227	0.076	2.29582e-07	8	Tgif1
Crip23	5.55067e-06	0.519182	0.435	0.283	0.0866682	8	Crip2
Fkbp1a3	1.49907e-06	0.518839	0.448	0.289	0.0234064	8	Fkbp1a
Tmod32	1.87303e-09	0.514121	0.318	0.144	2.92455e-05	8	Tmod3
Rgcc1	2.12422e-05	0.514096	0.188	0.088	0.331675	8	Rgcc
Srsf31	0.000919953	0.512866	0.364	0.249	1	8	Srsf3
Hsp90ab14	3.92236e-12	0.510414	0.825	0.743	6.12437e-08	8	Hsp90ab1
Tek	3.82351e-11	0.5072	0.195	0.061	5.97002e-07	8	Tek
BC0285281	6.62145e-11	0.5065	0.221	0.073	1.03387e-06	8	BC028528
Tubb51	0.00523398	0.505002	0.312	0.227	1	8	Tubb5
Ptprg	1.45651e-06	0.499679	0.156	0.061	0.0227419	8	Ptprg
Sde2	0.00122804	0.498338	0.221	0.129	1	8	Sde2
Cpd	5.33216e-06	0.491508	0.169	0.072	0.0832563	8	Cpd
Ggnbp21	0.0068274	0.490637	0.234	0.163	1	8	Ggnbp2
Sh3glb1	0.000703341	0.489076	0.377	0.263	1	8	Sh3glb1
Gabarapl11	0.000942	0.488415	0.214	0.128	1	8	Gabarapl1
H3f3b2	5.99603e-06	0.488349	0.636	0.52	0.0936219	8	H3f3b
Ets11	3.61744e-11	0.486607	0.227	0.076	5.64826e-07	8	Ets1
Thrap3	0.00807181	0.486265	0.221	0.149	1	8	Thrap3
Tpm3-rs73	7.12516e-05	0.485138	0.364	0.234	1	8	Tpm3-rs7
Ppp2r2a	0.000586504	0.485031	0.201	0.115	1	8	Ppp2r2a
Ostf11	0.00033983	0.480592	0.201	0.109	1	8	Ostf1
Mef2a2	1.79163e-05	0.480221	0.286	0.159	0.279745	8	Mef2a
Nr2f21	2.96507e-06	0.479817	0.208	0.094	0.0462966	8	Nr2f2
Litaf4	0.00023584	0.478269	0.292	0.187	1	8	Litaf
4931406P16Rik	2.96723e-09	0.47771	0.162	0.051	4.63304e-05	8	4931406P16Rik
Snx32	0.000149241	0.475037	0.312	0.193	1	8	Snx3
Tpm33	2.63446e-07	0.472147	0.383	0.216	0.00411345	8	Tpm3
Acvrl11	5.75248e-06	0.469925	0.24	0.117	0.0898192	8	Acvrl1
Tagln23	1.34596e-05	0.466619	0.552	0.412	0.210158	8	Tagln2
Dusp111	0.00414373	0.465265	0.221	0.14	1	8	Dusp11
Myof	4.31432e-06	0.464806	0.162	0.067	0.0673638	8	Myof
1110007C09Rik	0.000213105	0.463401	0.156	0.074	1	8	1110007C09Rik
Timeless1	1.01469e-13	0.462337	0.169	0.041	1.58434e-09	8	Timeless
Tie11	3.29902e-21	0.462245	0.188	0.035	5.15109e-17	8	Tie1
Tor1aip1	2.61449e-05	0.460123	0.227	0.117	0.408227	8	Tor1aip1
Gtpbp4	0.000132208	0.457237	0.162	0.077	1	8	Gtpbp4
Psmb101	1.15988e-05	0.454875	0.201	0.093	0.181104	8	Psmb10
Rps71	0.00263808	0.454013	0.299	0.204	1	8	Rps7
Ptpn12	2.54451e-09	0.453303	0.214	0.079	3.973e-05	8	Ptpn12
Atox14	6.17321e-06	0.452949	0.422	0.282	0.0963885	8	Atox1
Smc1a1	0.00015607	0.450706	0.312	0.19	1	8	Smc1a
Ncoa71	4.71088e-05	0.450321	0.214	0.112	0.735557	8	Ncoa7
Tcf43	3.62276e-05	0.449999	0.455	0.312	0.565657	8	Tcf4
Klf13	9.5767e-08	0.44768	0.234	0.101	0.00149531	8	Klf13
Sf3b11	0.00678085	0.444848	0.377	0.297	1	8	Sf3b1
Sugt1	1.41856e-05	0.444212	0.208	0.101	0.221494	8	Sugt1
Midn1	0.00046373	0.444045	0.227	0.13	1	8	Midn
Spag9	5.95031e-05	0.443926	0.253	0.139	0.929081	8	Spag9
Ier53	0.000513309	0.443296	0.442	0.315	1	8	Ier5
Tiparp4	0.000498292	0.441865	0.247	0.148	1	8	Tiparp
Slc43a36	0.000516106	0.441462	0.279	0.172	1	8	Slc43a3
Ddx51	8.6312e-07	0.439451	0.701	0.62	0.0134768	8	Ddx5
Psmc6	0.000600204	0.438021	0.195	0.108	1	8	Psmc6
Cr1l	7.16309e-05	0.437944	0.188	0.092	1	8	Cr1l
Pcf111	0.000289708	0.437516	0.26	0.153	1	8	Pcf11
Gbp71	3.28679e-05	0.433918	0.156	0.068	0.513199	8	Gbp7
Msn5	7.26127e-06	0.433726	0.351	0.206	0.113377	8	Msn
Mbnl21	0.00259528	0.429654	0.286	0.202	1	8	Mbnl2
Ldha2	2.53322e-07	0.429517	0.442	0.264	0.00395537	8	Ldha
Bnip22	6.88654e-06	0.427845	0.305	0.167	0.107527	8	Bnip2
Jmjd6	0.000131766	0.424981	0.188	0.096	1	8	Jmjd6
Ptgs11	1.22135e-06	0.423281	0.169	0.067	0.0190701	8	Ptgs1
Rasl11a1	3.65546e-05	0.422908	0.208	0.103	0.570763	8	Rasl11a
Pnp1	2.56738e-05	0.418668	0.253	0.133	0.40087	8	Pnp
Gnb1	0.00780998	0.415538	0.247	0.17	1	8	Gnb1
S100a104	0.000239671	0.414901	0.643	0.531	1	8	S100a10
Taf7	5.73317e-08	0.412762	0.182	0.067	0.000895177	8	Taf7
Dnajb13	0.00988049	0.409857	0.305	0.216	1	8	Dnajb1
Eef22	0.000307647	0.409457	0.539	0.428	1	8	Eef2
Ptbp3	0.00134001	0.409437	0.182	0.102	1	8	Ptbp3
Dhx9	0.00161813	0.405166	0.156	0.083	1	8	Dhx9
Cd95	0.000136624	0.404465	0.545	0.431	1	8	Cd9
Tmem2042	0.000664435	0.40442	0.182	0.097	1	8	Tmem204
Eif53	0.00171902	0.402289	0.377	0.274	1	8	Eif5
Mir22hg1	0.00625267	0.400561	0.214	0.136	1	8	Mir22hg
Pabpc11	5.16491e-07	0.398401	0.747	0.641	0.00806449	8	Pabpc1
Nasp4	0.000663025	0.398374	0.253	0.154	1	8	Nasp
Txnl11	0.00890158	0.397529	0.195	0.124	1	8	Txnl1
Rpl321	2.01721e-06	0.396401	0.76	0.651	0.0314967	8	Rpl32
Hnrnpc	7.18375e-05	0.394124	0.448	0.302	1	8	Hnrnpc
Ednrb1	7.36389e-10	0.391447	0.162	0.048	1.1498e-05	8	Ednrb
Taf1d	7.09213e-05	0.391245	0.279	0.157	1	8	Taf1d
Ubc4	4.71138e-06	0.389228	0.695	0.577	0.0735635	8	Ubc
Plcb41	2.28234e-05	0.386578	0.208	0.101	0.356365	8	Plcb4
Rps20	3.60352e-07	0.384468	0.76	0.645	0.00562653	8	Rps20
Jam21	0.000177641	0.38366	0.221	0.12	1	8	Jam2
Aurkaip1	0.00312812	0.379076	0.175	0.101	1	8	Aurkaip1
Nfe2l11	0.000706011	0.375341	0.26	0.157	1	8	Nfe2l1
Foxo1	4.7898e-06	0.374385	0.156	0.062	0.0747879	8	Foxo1
Utp3	0.00277255	0.374198	0.156	0.086	1	8	Utp3
Ccnl12	0.0014175	0.37379	0.532	0.425	1	8	Ccnl1
Tab2	0.00416432	0.372437	0.156	0.088	1	8	Tab2
Snai12	2.64792e-05	0.371376	0.227	0.114	0.413447	8	Snai1
Tra2a	0.0025234	0.369794	0.234	0.144	1	8	Tra2a
Crk	0.000239327	0.369253	0.227	0.127	1	8	Crk
Cox6c2	9.657e-06	0.368353	0.63	0.509	0.150784	8	Cox6c
Junb6	6.81808e-06	0.36687	0.799	0.674	0.106457	8	Junb
Arl4a	0.00202627	0.364831	0.169	0.096	1	8	Arl4a
Kdr1	5.00947e-11	0.36466	0.221	0.072	7.82178e-07	8	Kdr
Ifitm26	2.47965e-05	0.363942	0.695	0.626	0.387172	8	Ifitm2
Slc9a3r27	2.76276e-08	0.363245	0.318	0.146	0.000431378	8	Slc9a3r2
Rpl23	0.000146449	0.36303	0.617	0.521	1	8	Rpl23
1500012F01Rik1	0.000924298	0.362637	0.442	0.337	1	8	1500012F01Rik
Pfdn5	0.000422311	0.361217	0.494	0.362	1	8	Pfdn5
Wwtr11	0.000736457	0.360801	0.234	0.14	1	8	Wwtr1
Dusp61	1.39443e-06	0.360746	0.182	0.074	0.0217726	8	Dusp6
Pcbp2	0.000133718	0.359653	0.442	0.301	1	8	Pcbp2
Sh3bgrl31	0.00997244	0.358493	0.201	0.131	1	8	Sh3bgrl3
Capzb1	0.00287609	0.358479	0.318	0.219	1	8	Capzb
Twf1	0.00964406	0.358268	0.169	0.103	1	8	Twf1
Rpl22	0.00221958	0.355663	0.623	0.548	1	8	Rpl22
Rps143	1.88036e-08	0.355443	0.864	0.825	0.000293599	8	Rps14
Ifi273	0.000249126	0.353262	0.253	0.143	1	8	Ifi27
G3bp2	0.00127854	0.351695	0.24	0.147	1	8	G3bp2
Tcn2	0.00150457	0.350481	0.188	0.107	1	8	Tcn2
Crem	6.09315e-05	0.349705	0.162	0.073	0.951385	8	Crem
Map1lc3b	0.0011429	0.349263	0.416	0.308	1	8	Map1lc3b
Rps211	5.57154e-06	0.345165	0.812	0.739	0.0869941	8	Rps21
Sumo1	0.00151202	0.344788	0.188	0.107	1	8	Sumo1
Akap133	0.00218437	0.344424	0.26	0.167	1	8	Akap13
Stat33	0.00431159	0.344405	0.24	0.152	1	8	Stat3
Pdlim4	5.46471e-05	0.341812	0.169	0.078	0.853259	8	Pdlim4
App4	0.0092602	0.341723	0.532	0.466	1	8	App
Clic15	0.00624888	0.340875	0.403	0.319	1	8	Clic1
Nop584	0.00316462	0.340265	0.396	0.306	1	8	Nop58
Sptlc2	9.19604e-09	0.339816	0.156	0.049	0.000143587	8	Sptlc2
Ppp1r15a3	6.16775e-06	0.339328	0.617	0.461	0.0963033	8	Ppp1r15a
mt-Co13	0.00104944	0.339016	0.532	0.418	1	8	mt-Co1
Bst21	0.000188157	0.33732	0.234	0.127	1	8	Bst2
Fam101b7	7.03472e-08	0.335323	0.318	0.15	0.0010984	8	Fam101b
Gm6472	0.000934923	0.334603	0.448	0.335	1	8	Gm6472
Luzp1	6.19847e-05	0.33362	0.195	0.096	0.967828	8	Luzp1
Rpl35a	0.00101546	0.332904	0.565	0.463	1	8	Rpl35a
2010111I01Rik	2.46249e-06	0.332146	0.156	0.061	0.0384494	8	2010111I01Rik
Gadd45g2	0.00545044	0.330293	0.5	0.402	1	8	Gadd45g
Rock12	0.000740997	0.327784	0.299	0.188	1	8	Rock1
Nrp15	1.51977e-05	0.326989	0.403	0.241	0.237297	8	Nrp1
Gltscr2	0.00010104	0.326124	0.305	0.18	1	8	Gltscr2
Ier25	0.000173987	0.325722	0.643	0.516	1	8	Ier2
Nxf1	0.00269516	0.323367	0.175	0.099	1	8	Nxf1
Sdcbp1	0.0075899	0.32179	0.292	0.205	1	8	Sdcbp
Cdkn1b	0.0001986	0.321493	0.214	0.114	1	8	Cdkn1b
Spop	0.00389111	0.319694	0.305	0.21	1	8	Spop
Vwa11	0.00125706	0.319073	0.234	0.14	1	8	Vwa1
Pqbp1	0.000229897	0.318828	0.182	0.094	1	8	Pqbp1
Snrnp48	0.000791941	0.317486	0.162	0.085	1	8	Snrnp48
Ebf15	0.000904891	0.315184	0.253	0.155	1	8	Ebf1
Vim2	0.000459795	0.314961	0.727	0.615	1	8	Vim
Ing2	3.48457e-05	0.311903	0.175	0.079	0.544081	8	Ing2
Ncor11	0.00729381	0.307838	0.273	0.188	1	8	Ncor1
Fnbp4	0.00258414	0.30771	0.169	0.094	1	8	Fnbp4
Cxx1b1	3.84442e-07	0.306228	0.214	0.089	0.00600268	8	Cxx1b
Rbpms4	0.000700382	0.305771	0.26	0.155	1	8	Rbpms
Ddx6	0.00204563	0.304907	0.26	0.165	1	8	Ddx6
Vasp	5.173e-05	0.304878	0.188	0.09	0.807712	8	Vasp
Klf103	0.000665556	0.303278	0.26	0.158	1	8	Klf10
Ablim11	0.00052093	0.302467	0.208	0.114	1	8	Ablim1
Slk1	0.00197033	0.301904	0.253	0.16	1	8	Slk
Nrp2	1.08806e-05	0.300567	0.156	0.064	0.16989	8	Nrp2
Cct4	0.000462112	0.29942	0.214	0.119	1	8	Cct4
Hsd3b71	0.00193021	0.294587	0.169	0.093	1	8	Hsd3b7
Pgrmc1	0.00389449	0.294157	0.169	0.097	1	8	Pgrmc1
Sox41	0.00565347	0.292381	0.182	0.111	1	8	Sox4
Itsn21	2.86653e-05	0.292271	0.169	0.075	0.447581	8	Itsn2
Ptma1	0.000128468	0.291814	0.558	0.434	1	8	Ptma
Nufip2	0.00930936	0.291161	0.201	0.13	1	8	Nufip2
Rps51	0.00482416	0.28822	0.721	0.684	1	8	Rps5
Ehd22	0.000445637	0.287984	0.26	0.153	1	8	Ehd2
Tgm23	0.0030892	0.287257	0.175	0.1	1	8	Tgm2
Yy1	0.000519593	0.286701	0.188	0.099	1	8	Yy1
Map4k4	0.00512455	0.285121	0.175	0.106	1	8	Map4k4
Osmr	3.466e-07	0.275514	0.156	0.056	0.00541181	8	Osmr
Srsf5	0.00554312	0.27548	0.396	0.298	1	8	Srsf5
Chmp5	0.00438045	0.274574	0.208	0.128	1	8	Chmp5
Nrbp1	0.00300817	0.273366	0.156	0.086	1	8	Nrbp1
Eif11	0.00193022	0.27335	0.682	0.638	1	8	Eif1
Rps31	0.0004935	0.272831	0.76	0.726	1	8	Rps3
Tax1bp11	0.000332463	0.270535	0.422	0.29	1	8	Tax1bp1
Ncl1	0.00483589	0.269904	0.558	0.475	1	8	Ncl
Sypl	0.00137815	0.266352	0.201	0.116	1	8	Sypl
Ndufa61	0.00545222	0.261424	0.396	0.294	1	8	Ndufa6
Syf2	0.00894107	0.258313	0.208	0.134	1	8	Syf2
Ubb4	0.00292325	0.258268	0.649	0.61	1	8	Ubb
Gm7676	0.00586596	0.255332	0.182	0.11	1	8	Gm7676
Eef1a12	0.000175428	0.253766	0.74	0.652	1	8	Eef1a1
Gm9843	0.00142391	0.251532	0.545	0.442	1	8	Gm9843
Tmsb102	0.00814174	0.250567	0.688	0.668	1	8	Tmsb10
Myl12a4	0.00888903	0.250518	0.558	0.488	1	8	Myl12a
Myh111	5.44449e-198	2.60683	0.821	0.062	8.50103e-194	9	Myh11
Myl95	2.77568e-114	2.45923	0.938	0.183	4.33394e-110	9	Myl9
Acta25	7.09968e-143	2.43677	0.955	0.14	1.10854e-138	9	Acta2
Sorbs21	1.0783e-145	2.35596	0.446	0.022	1.68366e-141	9	Sorbs2
Tagln1	2.62953e-138	2.27912	0.821	0.094	4.10575e-134	9	Tagln
Lmod11	2.74076e-160	2.10092	0.616	0.04	4.27942e-156	9	Lmod1
Map3k7cl	6.58843e-303	2.00513	0.402	0.004	1.02872e-298	9	Map3k7cl
Rasl11a2	1.00113e-82	2.00419	0.634	0.094	1.56316e-78	9	Rasl11a
Tpm15	9.03536e-72	1.98877	0.964	0.384	1.41078e-67	9	Tpm1
Pcp4l12	1.30555e-118	1.92197	0.5	0.036	2.03848e-114	9	Pcp4l1
Rgs51	2.61606e-66	1.89928	0.625	0.11	4.08472e-62	9	Rgs5
Rasd1	7.49524e-67	1.89063	0.366	0.036	1.17031e-62	9	Rasd1
Tpm24	1.41951e-78	1.85903	0.857	0.209	2.21643e-74	9	Tpm2
Ppp1r12a4	1.89519e-53	1.85408	0.598	0.129	2.95914e-49	9	Ppp1r12a
Rrad	1.03706e-41	1.83118	0.42	0.075	1.61926e-37	9	Rrad
P2rx1	4.60077e-221	1.80064	0.232	0.001	7.18364e-217	9	P2rx1
Cald15	7.18057e-54	1.79545	0.902	0.41	1.12117e-49	9	Cald1
Tinagl13	1.56817e-71	1.76774	0.545	0.076	2.44854e-67	9	Tinagl1
S1pr3	2.69822e-109	1.7599	0.304	0.013	4.213e-105	9	S1pr3
Fbxl221	3.39655e-63	1.74996	0.33	0.03	5.30338e-59	9	Fbxl22
Ndufa4l2	9.06627e-70	1.73114	0.384	0.038	1.41561e-65	9	Ndufa4l2
Rergl	9.94248e-223	1.66074	0.241	0.001	1.55242e-218	9	Rergl
Gm13861	3.80502e-171	1.65614	0.321	0.007	5.94115e-167	9	Gm13861
Rgs4	2.02558e-116	1.64762	0.384	0.02	3.16274e-112	9	Rgs4
Wtip	2.88434e-39	1.6138	0.268	0.033	4.50361e-35	9	Wtip
Mustn15	6.59593e-50	1.6061	0.625	0.146	1.02989e-45	9	Mustn1
Sncg	1.87571e-122	1.59557	0.25	0.006	2.92873e-118	9	Sncg
Des1	8.88536e-88	1.58042	0.464	0.043	1.38736e-83	9	Des
Nrip2	1.57862e-214	1.57547	0.259	0.002	2.46486e-210	9	Nrip2
Mylk1	5.36582e-76	1.57429	0.679	0.109	8.37819e-72	9	Mylk
Ppp1r15a4	1.16584e-33	1.56619	0.812	0.457	1.82034e-29	9	Ppp1r15a
Pln	6.16012e-144	1.5492	0.259	0.005	9.61842e-140	9	Pln
Olfr558	4.81206e-184	1.53826	0.223	0.001	7.51355e-180	9	Olfr558
Mef2c2	2.67771e-61	1.53335	0.482	0.067	4.18097e-57	9	Mef2c
Crip14	1.24707e-50	1.52847	0.964	0.673	1.94717e-46	9	Crip1
Mgst3	3.19214e-46	1.50941	0.366	0.051	4.9842e-42	9	Mgst3
Cenpl	2.44259e-33	1.50496	0.259	0.036	3.81386e-29	9	Cenpl
Rcan2	2.52224e-59	1.47164	0.33	0.033	3.93822e-55	9	Rcan2
Nr4a27	5.82831e-25	1.47	0.491	0.165	9.10032e-21	9	Nr4a2
Bcam1	1.18861e-43	1.45565	0.295	0.035	1.8559e-39	9	Bcam
Aoc3	1.53332e-66	1.45397	0.286	0.021	2.39413e-62	9	Aoc3
Tuba1c2	5.02691e-27	1.45004	0.464	0.136	7.84901e-23	9	Tuba1c
Mob2	9.02634e-32	1.42758	0.277	0.043	1.40937e-27	9	Mob2
Hrc	1.99455e-153	1.41705	0.259	0.005	3.11429e-149	9	Hrc
Lama5	3.23386e-34	1.41033	0.214	0.024	5.04936e-30	9	Lama5
Parm1	2.27282e-71	1.39124	0.312	0.023	3.54877e-67	9	Parm1
Dstn3	4.77085e-29	1.34554	0.589	0.204	7.44921e-25	9	Dstn
Mcam2	3.45475e-42	1.33701	0.339	0.047	5.39425e-38	9	Mcam
Uba2	1.50551e-23	1.33165	0.321	0.074	2.3507e-19	9	Uba2
Nrarp	8.86703e-49	1.32547	0.277	0.028	1.3845e-44	9	Nrarp
Ddit43	3.97113e-20	1.32279	0.411	0.13	6.20053e-16	9	Ddit4
Rgs7bp	2.28355e-37	1.32248	0.205	0.02	3.56553e-33	9	Rgs7bp
Syne2	5.8453e-18	1.32161	0.232	0.05	9.12685e-14	9	Syne2
Pgf	6.01016e-35	1.3025	0.232	0.027	9.38427e-31	9	Pgf
Crem1	6.85673e-15	1.29784	0.259	0.072	1.07061e-10	9	Crem
Tsc22d15	1.1853e-29	1.28614	0.741	0.34	1.85073e-25	9	Tsc22d1
Procr3	3.32641e-29	1.26491	0.393	0.088	5.19385e-25	9	Procr
Gm138892	1.63557e-28	1.26476	0.402	0.094	2.55378e-24	9	Gm13889
Csrp12	2.95156e-21	1.2623	0.393	0.117	4.60857e-17	9	Csrp1
Ppp1r14a2	6.38029e-18	1.25811	0.295	0.076	9.96219e-14	9	Ppp1r14a
Inpp4b	7.8179e-73	1.25543	0.214	0.01	1.22069e-68	9	Inpp4b
Myl62	1.31544e-29	1.25483	0.786	0.419	2.05393e-25	9	Myl6
Notch3	7.16208e-81	1.25469	0.25	0.012	1.11829e-76	9	Notch3
Lgalsl	1.66477e-29	1.24354	0.268	0.043	2.59938e-25	9	Lgalsl
Palld2	9.08781e-22	1.24287	0.357	0.096	1.41897e-17	9	Palld
Kcne4	1.66227e-43	1.22572	0.205	0.017	2.59546e-39	9	Kcne4
Rasgrp2	1.53285e-33	1.22568	0.259	0.035	2.3934e-29	9	Rasgrp2
Rasl12	1.43178e-116	1.22142	0.205	0.004	2.23557e-112	9	Rasl12
Pdgfa	5.21526e-36	1.21735	0.304	0.045	8.14311e-32	9	Pdgfa
Cabp1	6.62794e-63	1.21241	0.152	0.005	1.03489e-58	9	Cabp1
Net1	6.16148e-58	1.20537	0.188	0.01	9.62053e-54	9	Net1
Klhl23	1.36995e-33	1.20447	0.179	0.017	2.13904e-29	9	Klhl23
Sbspon	2.02389e-99	1.2044	0.188	0.004	3.1601e-95	9	Sbspon
Lbh	2.77283e-22	1.19213	0.277	0.058	4.3295e-18	9	Lbh
Crim1	7.70945e-19	1.19149	0.241	0.052	1.20375e-14	9	Crim1
Ptp4a31	7.08248e-33	1.19037	0.304	0.048	1.10586e-28	9	Ptp4a3
Mfge83	1.59198e-29	1.18762	0.643	0.239	2.48572e-25	9	Mfge8
Cspg4	7.625e-40	1.18361	0.223	0.022	1.19057e-35	9	Cspg4
Fry	1.02567e-45	1.17252	0.188	0.013	1.60148e-41	9	Fry
Mapre2	2.89772e-21	1.17044	0.348	0.093	4.5245e-17	9	Mapre2
Tm4sf18	1.70881e-37	1.16993	0.688	0.21	2.66814e-33	9	Tm4sf1
Nrgn	6.67114e-101	1.15274	0.161	0.002	1.04163e-96	9	Nrgn
Itga7	2.0441e-34	1.14026	0.152	0.012	3.19166e-30	9	Itga7
Tesc	2.88774e-86	1.13719	0.188	0.005	4.50892e-82	9	Tesc
Nkd1	4.4838e-36	1.11713	0.214	0.022	7.001e-32	9	Nkd1
Ndrg2	9.20923e-17	1.11248	0.232	0.053	1.43793e-12	9	Ndrg2
Foxs1	3.11087e-70	1.10606	0.196	0.008	4.85731e-66	9	Foxs1
Hspb18	4.765e-21	1.09824	0.518	0.181	7.44007e-17	9	Hspb1
Tob2	2.52951e-15	1.09393	0.357	0.122	3.94957e-11	9	Tob2
Cryab2	5.14191e-19	1.08999	0.402	0.129	8.02858e-15	9	Cryab
Vps37b	6.86607e-23	1.08624	0.179	0.025	1.07207e-18	9	Vps37b
Actn13	2.72156e-19	1.0836	0.411	0.132	4.24944e-15	9	Actn1
Filip1l6	7.5895e-20	1.07364	0.554	0.219	1.18502e-15	9	Filip1l
Isg152	1.19405e-16	1.06054	0.304	0.082	1.86438e-12	9	Isg15
Filip1	2.1593e-21	1.05969	0.161	0.021	3.37154e-17	9	Filip1
Gjc1	2.15158e-19	1.04706	0.25	0.053	3.35947e-15	9	Gjc1
Zak	5.23197e-18	1.04245	0.241	0.053	8.1692e-14	9	Zak
Itga1	6.35344e-17	1.03558	0.196	0.038	9.92025e-13	9	Itga1
Rbpms5	1.13954e-10	1.03029	0.357	0.154	1.77928e-06	9	Rbpms
Map1b1	9.54927e-08	1.02293	0.214	0.08	0.00149102	9	Map1b
Gadd45g3	1.28961e-15	1.01254	0.679	0.398	2.0136e-11	9	Gadd45g
Pdlim31	2.59985e-23	1.01047	0.312	0.068	4.05941e-19	9	Pdlim3
Ano1	1.57896e-39	1.00953	0.188	0.015	2.4654e-35	9	Ano1
Kcnab1	1.2168e-148	1.00606	0.17	0.001	1.89991e-144	9	Kcnab1
[truncated: 4,001 more rows]

## Sheet: intestine_markers
	p_val	avg_logFC	pct.1	pct.2	p_val_adj	cluster	gene
Igfbp5	1.50639e-79	0.86837	0.573	0.24	2.31125e-75	1	Igfbp5
Rgs5	4.55396e-85	0.706964	0.823	0.509	6.98714e-81	1	Rgs5
C1qtnf3	4.60697e-27	0.614092	0.323	0.163	7.06847e-23	1	C1qtnf3
Cd55	2.83415e-33	0.596254	0.453	0.252	4.34844e-29	1	Cd55
Mgp	2.89422e-70	0.595699	0.945	0.733	4.4406e-66	1	Mgp
Mfap4	9.79296e-74	0.593096	0.863	0.625	1.50253e-69	1	Mfap4
Cyr61	1.55311e-38	0.492108	0.78	0.635	2.38294e-34	1	Cyr61
Adamdec1	1.02393e-63	0.476302	0.95	0.7	1.57102e-59	1	Adamdec1
Fzd1	6.19545e-15	0.456835	0.273	0.162	9.50568e-11	1	Fzd1
Sfrp1	1.78286e-45	0.454852	0.912	0.773	2.73544e-41	1	Sfrp1
Vcan	9.15466e-22	0.453233	0.427	0.262	1.4046e-17	1	Vcan
Shisa3	5.6413e-15	0.442991	0.233	0.127	8.65544e-11	1	Shisa3
Ifi27l2a	2.27626e-36	0.424745	0.879	0.775	3.49247e-32	1	Ifi27l2a
Tcf21	5.15319e-20	0.404348	0.595	0.437	7.90654e-16	1	Tcf21
Kcnk2	2.83938e-13	0.403557	0.213	0.116	4.35645e-09	1	Kcnk2
G0s2	1.70814e-07	0.397519	0.31	0.232	0.0026208	1	G0s2
Zeb2	6.18449e-18	0.387795	0.618	0.483	9.48886e-14	1	Zeb2
Ctgf	7.37364e-09	0.38242	0.153	0.086	0.000113134	1	Ctgf
Ttyh1	1.37908e-12	0.372704	0.207	0.114	2.11592e-08	1	Ttyh1
Adamts19	6.7055e-14	0.365812	0.177	0.088	1.02882e-09	1	Adamts19
Sdc2	3.78249e-11	0.362941	0.459	0.357	5.80348e-07	1	Sdc2
Hsd11b1	2.70875e-16	0.360027	0.521	0.37	4.15603e-12	1	Hsd11b1
Gfra2	1.80488e-13	0.358384	0.153	0.071	2.76922e-09	1	Gfra2
Spon2	9.36368e-17	0.341467	0.617	0.494	1.43667e-12	1	Spon2
Fam102b	6.98511e-06	0.33732	0.236	0.174	0.107173	1	Fam102b
Robo2	8.92321e-10	0.335283	0.234	0.146	1.36909e-05	1	Robo2
Aspn	2.36139e-27	0.331504	0.793	0.65	3.62309e-23	1	Aspn
Loxl1	3.6471e-10	0.329796	0.401	0.294	5.59574e-06	1	Loxl1
Fos	3.18993e-34	0.314984	0.934	0.889	4.8943e-30	1	Fos
Fam46a	2.81266e-08	0.310192	0.348	0.263	0.000431546	1	Fam46a
Col6a5	1.36953e-07	0.30962	0.214	0.14	0.00210127	1	Col6a5
Bgn	7.90049e-26	0.300343	0.862	0.768	1.21217e-21	1	Bgn
Jun	1.5898e-21	0.296103	0.909	0.858	2.43923e-17	1	Jun
Selenbp1	2.93292e-07	0.295921	0.213	0.142	0.00449999	1	Selenbp1
Ltbp4	3.01316e-13	0.295268	0.653	0.555	4.62309e-09	1	Ltbp4
S100a16	8.29196e-05	0.28987	0.269	0.212	1	1	S100a16
Kdelr3	4.4478e-06	0.289397	0.308	0.238	0.0682425	1	Kdelr3
Igfbp3	1.34716e-13	0.288686	0.412	0.274	2.06695e-09	1	Igfbp3
Hes1	1.45158e-23	0.285011	0.883	0.837	2.22717e-19	1	Hes1
Cox7c	7.34138e-06	0.282358	0.354	0.281	0.112639	1	Cox7c
BC003331	0.000299741	0.28077	0.163	0.118	1	1	BC003331
Htra3	5.64343e-11	0.280331	0.597	0.488	8.65872e-07	1	Htra3
Pam	3.57569e-07	0.278876	0.394	0.313	0.00548618	1	Pam
Hmcn2	1.75786e-08	0.275335	0.41	0.319	0.000269708	1	Hmcn2
H2afj	5.32624e-05	0.275304	0.286	0.225	0.817205	1	H2afj
Cpxm2	7.00482e-10	0.274203	0.171	0.095	1.07475e-05	1	Cpxm2
Atxn7l3b	0.000247411	0.271338	0.272	0.22	1	1	Atxn7l3b
Cd302	1.6605e-12	0.268075	0.695	0.586	2.54771e-08	1	Cd302
Pmepa1	1.46928e-11	0.267555	0.41	0.292	2.25431e-07	1	Pmepa1
Sulf2	1.12174e-05	0.265515	0.312	0.241	0.172109	1	Sulf2
Mfap5	7.96929e-09	0.258119	0.284	0.192	0.000122273	1	Mfap5
Ereg	6.12135e-13	0.257381	0.408	0.272	9.39199e-09	1	Ereg
Tgfbr2	4.75175e-06	0.253604	0.323	0.248	0.0729062	1	Tgfbr2
Nupr1	2.4416e-12	0.252904	0.667	0.549	3.74615e-08	1	Nupr1
Cd34	4.66786e-07	0.252609	0.423	0.333	0.00716191	1	Cd34
Ces1d	2.74454e-55	0.938836	0.502	0.229	4.21095e-51	2	Ces1d
Dkk2	1.53752e-38	0.726811	0.408	0.185	2.35901e-34	2	Dkk2
Tnfaip6	6.39563e-63	0.694676	0.865	0.635	9.81282e-59	2	Tnfaip6
Cxcl1	5.11179e-67	0.686692	0.875	0.615	7.84302e-63	2	Cxcl1
Sat1	4.64877e-47	0.683014	0.795	0.604	7.13261e-43	2	Sat1
Dnajb1	4.05773e-36	0.660284	0.629	0.418	6.22578e-32	2	Dnajb1
Rgs5	1.33274e-76	0.656103	0.862	0.526	2.04483e-72	2	Rgs5
Cxcl2	2.05175e-12	0.646448	0.265	0.156	3.148e-08	2	Cxcl2
Il6	2.56519e-34	0.645111	0.496	0.273	3.93577e-30	2	Il6
Tnfaip3	8.3177e-28	0.644248	0.405	0.219	1.27618e-23	2	Tnfaip3
Ereg	3.50749e-20	0.603073	0.44	0.275	5.38154e-16	2	Ereg
Mt1	8.16939e-48	0.581624	0.821	0.599	1.25343e-43	2	Mt1
Cxcl10	4.53618e-38	0.567329	0.718	0.482	6.95986e-34	2	Cxcl10
Icam1	2.51133e-26	0.554156	0.598	0.426	3.85313e-22	2	Icam1
C1qtnf3	2.82786e-17	0.549435	0.316	0.178	4.33878e-13	2	C1qtnf3
Ppp1r10	9.53521e-19	0.525601	0.45	0.297	1.46299e-14	2	Ppp1r10
Tnfrsf12a	7.83464e-19	0.522827	0.434	0.283	1.20207e-14	2	Tnfrsf12a
Ccl2	4.56757e-25	0.514753	0.648	0.464	7.00802e-21	2	Ccl2
Nr4a3	1.77501e-14	0.513622	0.221	0.114	2.7234e-10	2	Nr4a3
Mgp	4.3354e-55	0.503477	0.987	0.74	6.6518e-51	2	Mgp
Sfrp1	7.32272e-63	0.501187	0.955	0.775	1.12352e-58	2	Sfrp1
Bmp2	1.33579e-19	0.499307	0.405	0.247	2.0495e-15	2	Bmp2
Nfkbiz	4.79933e-28	0.490948	0.582	0.375	7.3636e-24	2	Nfkbiz
Serpine1	2.14516e-15	0.488338	0.294	0.167	3.29132e-11	2	Serpine1
Rcan1	2.46734e-13	0.476989	0.223	0.12	3.78564e-09	2	Rcan1
Adamts4	1.06482e-16	0.464779	0.459	0.313	1.63375e-12	2	Adamts4
Apoe	4.14716e-45	0.445822	0.802	0.532	6.36298e-41	2	Apoe
C4b	1.01021e-22	0.434288	0.613	0.431	1.54997e-18	2	C4b
Dnajb9	5.1627e-06	0.431004	0.287	0.22	0.0792113	2	Dnajb9
Glul	1.63858e-10	0.428731	0.328	0.224	2.51407e-06	2	Glul
Nr4a2	5.087e-08	0.426812	0.223	0.142	0.000780498	2	Nr4a2
Casp4	1.39729e-09	0.424175	0.211	0.127	2.14386e-05	2	Casp4
Hspb8	2.36343e-13	0.422705	0.326	0.204	3.62622e-09	2	Hspb8
Sparcl1	1.63391e-24	0.421077	0.459	0.271	2.5069e-20	2	Sparcl1
Ier3	7.49251e-25	0.419097	0.713	0.538	1.14958e-20	2	Ier3
Fosb	1.59126e-39	0.417889	0.914	0.742	2.44147e-35	2	Fosb
Adh1	5.1351e-09	0.417763	0.204	0.123	7.87878e-05	2	Adh1
Gem	3.94064e-29	0.41527	0.805	0.626	6.04612e-25	2	Gem
Fbln1	4.52669e-37	0.398903	0.843	0.601	6.9453e-33	2	Fbln1
Nop58	1.19392e-06	0.397094	0.403	0.325	0.0183184	2	Nop58
Ier5	3.42734e-20	0.392026	0.667	0.499	5.25857e-16	2	Ier5
Ifrd1	9.13032e-26	0.38885	0.683	0.496	1.40086e-21	2	Ifrd1
Trib1	8.46752e-09	0.387801	0.354	0.26	0.000129917	2	Trib1
Rbbp6	9.34267e-08	0.38668	0.376	0.288	0.00143345	2	Rbbp6
Sox9	3.76899e-08	0.384849	0.202	0.125	0.000578276	2	Sox9
Zfand5	7.73773e-12	0.384693	0.525	0.405	1.1872e-07	2	Zfand5
Nr4a1	2.62083e-30	0.383172	0.838	0.675	4.02114e-26	2	Nr4a1
Pnrc1	1.15361e-18	0.382252	0.69	0.56	1.76998e-14	2	Pnrc1
Errfi1	1.9315e-11	0.381106	0.409	0.292	2.9635e-07	2	Errfi1
Mfap4	2.77451e-29	0.374305	0.853	0.648	4.25693e-25	2	Mfap4
Adamts1	5.78048e-23	0.369696	0.769	0.583	8.86899e-19	2	Adamts1
Klf4	1.04448e-22	0.368493	0.763	0.597	1.60255e-18	2	Klf4
Tnfaip2	5.09942e-13	0.367392	0.53	0.41	7.82405e-09	2	Tnfaip2
Fmo2	1.55384e-20	0.362067	0.646	0.445	2.38405e-16	2	Fmo2
H3f3b	9.32027e-22	0.361292	0.769	0.648	1.43001e-17	2	H3f3b
Ptgs2	1.39476e-07	0.357104	0.396	0.311	0.00213998	2	Ptgs2
Abi3bp	8.21342e-11	0.352078	0.413	0.303	1.26018e-06	2	Abi3bp
Deptor	2.30437e-06	0.35116	0.164	0.104	0.035356	2	Deptor
Has1	2.01675e-10	0.350302	0.236	0.139	3.0943e-06	2	Has1
Ccrl2	7.71115e-06	0.339909	0.195	0.13	0.118312	2	Ccrl2
Cdkn1a	1.68855e-11	0.339828	0.461	0.342	2.59074e-07	2	Cdkn1a
Rnd3	1.51261e-05	0.336526	0.29	0.222	0.23208	2	Rnd3
Atf3	4.67246e-19	0.336031	0.76	0.6	7.16896e-15	2	Atf3
Serpini1	1.67147e-07	0.332168	0.195	0.123	0.00256454	2	Serpini1
Lum	7.36241e-31	0.326691	0.926	0.79	1.12961e-26	2	Lum
Btg2	2.59931e-17	0.324856	0.773	0.655	3.98813e-13	2	Btg2
Pcsk5	4.2121e-07	0.324288	0.415	0.331	0.00646263	2	Pcsk5
Calcrl	2.98098e-07	0.323971	0.197	0.124	0.00457371	2	Calcrl
Irf1	4.30158e-10	0.320756	0.477	0.369	6.59991e-06	2	Irf1
Svep1	2.70562e-11	0.319735	0.445	0.322	4.15124e-07	2	Svep1
Ppp1r2	4.65776e-05	0.314612	0.389	0.33	0.71464	2	Ppp1r2
Ppic	1.51745e-16	0.313279	0.703	0.598	2.32823e-12	2	Ppic
Ifitm1	3.10978e-20	0.31162	0.648	0.466	4.77134e-16	2	Ifitm1
Zfp36l1	2.63985e-18	0.309566	0.822	0.722	4.05032e-14	2	Zfp36l1
Adamts19	4.825e-08	0.308375	0.167	0.097	0.000740299	2	Adamts19
Gda	0.00126651	0.308258	0.153	0.113	1	2	Gda
Sertad1	5.73614e-10	0.307256	0.377	0.272	8.80096e-06	2	Sertad1
Sqstm1	7.05095e-09	0.302971	0.581	0.498	0.000108183	2	Sqstm1
Itpkc	8.69932e-07	0.301439	0.153	0.091	0.0133474	2	Itpkc
Pim1	0.000133093	0.300438	0.269	0.212	1	2	Pim1
Tmtc2	8.26766e-06	0.297565	0.169	0.11	0.126851	2	Tmtc2
Pbx1	7.05107e-07	0.295412	0.339	0.255	0.0108185	2	Pbx1
Nupr1	3.88934e-15	0.29303	0.696	0.552	5.96742e-11	2	Nupr1
Btg1	0.000106582	0.291121	0.397	0.342	1	2	Btg1
Ttyh1	5.34359e-05	0.284726	0.183	0.128	0.819867	2	Ttyh1
Tgfb2	6.75243e-05	0.283141	0.277	0.213	1	2	Tgfb2
Nfkbia	1.06187e-28	0.278541	0.968	0.83	1.62922e-24	2	Nfkbia
Tgfbr3	4.39163e-07	0.278182	0.348	0.263	0.00673807	2	Tgfbr3
Ms4a4d	9.99435e-08	0.277851	0.467	0.375	0.00153343	2	Ms4a4d
Dcn	1.77926e-40	0.277786	1	0.944	2.72992e-36	2	Dcn
Zfp36	3.21307e-16	0.277188	0.836	0.743	4.92981e-12	2	Zfp36
Egr1	4.98269e-28	0.275961	0.974	0.901	7.64495e-24	2	Egr1
Scn7a	1.5177e-05	0.273998	0.243	0.177	0.232861	2	Scn7a
Brd2	1.81037e-06	0.273958	0.425	0.347	0.0277765	2	Brd2
Gm26669	1.85616e-05	0.27145	0.367	0.294	0.28479	2	Gm26669
Pim3	0.000667539	0.270369	0.178	0.133	1	2	Pim3
Klf9	1.6804e-07	0.269744	0.525	0.438	0.00257823	2	Klf9
Ubb	8.56594e-14	0.269501	0.837	0.77	1.31427e-09	2	Ubb
Mcl1	6.23281e-07	0.265938	0.444	0.356	0.009563	2	Mcl1
Arid5b	0.00170025	0.264025	0.249	0.202	1	2	Arid5b
Fam105a	7.52503e-05	0.260219	0.175	0.121	1	2	Fam105a
Id3	1.63843e-18	0.258501	0.916	0.823	2.51385e-14	2	Id3
Ddx3x	0.000120171	0.258303	0.416	0.364	1	2	Ddx3x
Gm13889	0.000310864	0.25812	0.272	0.217	1	2	Gm13889
Trabd2b	0.000963978	0.257902	0.179	0.134	1	2	Trabd2b
Pid1	3.36482e-05	0.256778	0.274	0.206	0.516265	2	Pid1
Klf10	0.000121937	0.255751	0.274	0.214	1	2	Klf10
Jmjd1c	0.00259241	0.255516	0.213	0.169	1	2	Jmjd1c
Cd34	1.32238e-12	0.254064	0.47	0.329	2.02893e-08	2	Cd34
Jun	2.79484e-17	0.252193	0.943	0.854	4.28813e-13	2	Jun
Gadd45b	3.84905e-15	0.251305	0.824	0.715	5.9056e-11	2	Gadd45b
Ackr4	3.29894e-246	1.79754	0.626	0.075	5.06157e-242	3	Ackr4
Prss23	1.18348e-238	1.57582	0.827	0.204	1.81582e-234	3	Prss23
Mt2	2.64861e-86	1.41391	0.571	0.209	4.06377e-82	3	Mt2
Cd81	1.28472e-174	1.29082	0.474	0.053	1.97115e-170	3	Cd81
Grem1	1.72659e-135	1.25413	0.669	0.197	2.6491e-131	3	Grem1
C3	4.22645e-134	1.20731	0.74	0.262	6.48465e-130	3	C3
Cilp	1.23246e-119	1.15975	0.45	0.083	1.89096e-115	3	Cilp
Stc2	1.09376e-92	1.12984	0.569	0.192	1.67816e-88	3	Stc2
Cpz	4.44927e-143	1.12556	0.392	0.045	6.82651e-139	3	Cpz
Ccl7	4.00122e-40	1.11996	0.321	0.116	6.13907e-36	3	Ccl7
Ogn	3.92474e-181	1.10826	0.742	0.182	6.02173e-177	3	Ogn
Col1a1	2.32861e-241	1.10017	0.998	0.909	3.57278e-237	3	Col1a1
Col1a2	5.03603e-265	1.09753	1	0.956	7.72678e-261	3	Col1a2
Lox	1.26522e-103	1.07229	0.503	0.131	1.94122e-99	3	Lox
Col8a1	4.25279e-125	1.06416	0.411	0.061	6.52505e-121	3	Col8a1
Chodl	2.31712e-104	1.03948	0.2	0.007	3.55516e-100	3	Chodl
Apoe	2.65949e-109	0.954941	0.897	0.518	4.08045e-105	3	Apoe
Serpinf1	2.20701e-92	0.921753	0.54	0.168	3.38622e-88	3	Serpinf1
Pdgfrl	2.15999e-105	0.918104	0.273	0.026	3.31408e-101	3	Pdgfrl
Hpgd	1.07076e-74	0.913827	0.419	0.116	1.64287e-70	3	Hpgd
Scara5	3.34727e-73	0.901054	0.31	0.062	5.13571e-69	3	Scara5
Ctsh	1.2999e-75	0.885508	0.292	0.053	1.99444e-71	3	Ctsh
Piezo2	1.45311e-78	0.851011	0.261	0.038	2.2295e-74	3	Piezo2
Fmo2	6.686e-92	0.847639	0.815	0.413	1.02583e-87	3	Fmo2
Mt1	3.52365e-65	0.837644	0.866	0.594	5.40634e-61	3	Mt1
Col14a1	6.70271e-102	0.834113	0.877	0.538	1.0284e-97	3	Col14a1
Ifrd1	4.85943e-60	0.833511	0.758	0.484	7.45583e-56	3	Ifrd1
Pcolce2	2.93922e-79	0.822463	0.311	0.056	4.50964e-75	3	Pcolce2
Col3a1	8.06044e-220	0.814874	1	0.963	1.23671e-215	3	Col3a1
Sparc	8.78705e-244	0.812444	1	0.973	1.3482e-239	3	Sparc
Col4a5	9.64111e-76	0.801339	0.289	0.049	1.47924e-71	3	Col4a5
Fst	6.08971e-79	0.799853	0.182	0.013	9.34344e-75	3	Fst
Penk	4.5072e-56	0.79196	0.253	0.052	6.9154e-52	3	Penk
Aebp1	3.93305e-71	0.78261	0.763	0.436	6.03448e-67	3	Aebp1
Ppap2a	1.38205e-55	0.758985	0.477	0.187	2.12048e-51	3	Ppap2a
Gfpt2	5.02295e-52	0.751241	0.356	0.112	7.70672e-48	3	Gfpt2
Gas1	8.642e-59	0.749414	0.277	0.061	1.32594e-54	3	Gas1
Il6	2.65601e-36	0.748959	0.518	0.274	4.07511e-32	3	Il6
Smoc2	1.85477e-57	0.747417	0.419	0.137	2.84577e-53	3	Smoc2
Medag	1.07507e-39	0.725507	0.415	0.173	1.64948e-35	3	Medag
Cpxm1	1.34142e-53	0.724266	0.44	0.161	2.05814e-49	3	Cpxm1
Olfml2b	1.54887e-62	0.720926	0.35	0.092	2.37644e-58	3	Olfml2b
Sdc4	5.05017e-32	0.716977	0.527	0.304	7.74848e-28	3	Sdc4
Hk2	1.55633e-52	0.711813	0.387	0.129	2.38788e-48	3	Hk2
Prlr	1.37972e-43	0.711546	0.179	0.034	2.11691e-39	3	Prlr
Phlda1	5.95368e-61	0.708137	0.837	0.563	9.13473e-57	3	Phlda1
Pnp	2.51756e-39	0.697113	0.392	0.161	3.86269e-35	3	Pnp
Cldn10	1.05561e-79	0.693661	0.156	0.006	1.61962e-75	3	Cldn10
Errfi1	4.14429e-36	0.689935	0.519	0.271	6.35859e-32	3	Errfi1
Bdkrb1	1.68856e-33	0.680874	0.248	0.082	2.59075e-29	3	Bdkrb1
Cfh	4.00624e-39	0.672629	0.465	0.21	6.14677e-35	3	Cfh
Fbln1	7.78684e-83	0.66966	0.915	0.591	1.19473e-78	3	Fbln1
Svep1	1.63952e-54	0.668938	0.61	0.289	2.51551e-50	3	Svep1
C7	2.03527e-52	0.664338	0.281	0.07	3.12271e-48	3	C7
Bag3	1.30717e-31	0.654726	0.406	0.194	2.00559e-27	3	Bag3
Dpt	1.21471e-122	0.653215	0.985	0.866	1.86373e-118	3	Dpt
Spon1	3.23595e-41	0.649647	0.558	0.285	4.96491e-37	3	Spon1
Cdkn1a	2.83405e-45	0.641623	0.61	0.312	4.34828e-41	3	Cdkn1a
Rspo3	2.38798e-35	0.609674	0.347	0.136	3.66387e-31	3	Rspo3
Serpina3n	4.79714e-46	0.590039	0.635	0.336	7.36025e-42	3	Serpina3n
Meis2	4.47339e-46	0.576923	0.342	0.111	6.86352e-42	3	Meis2
Ugdh	1.65182e-30	0.573833	0.406	0.195	2.53439e-26	3	Ugdh
Angptl1	9.72978e-37	0.571658	0.418	0.181	1.49284e-32	3	Angptl1
Ngf	5.74628e-50	0.567721	0.166	0.024	8.81651e-46	3	Ngf
Pcolce	1.47863e-49	0.561276	0.805	0.542	2.26866e-45	3	Pcolce
Dner	3.59748e-31	0.556666	0.163	0.039	5.51962e-27	3	Dner
Fmo1	7.31702e-48	0.552921	0.208	0.042	1.12265e-43	3	Fmo1
Cfb	1.88372e-39	0.551013	0.215	0.054	2.8902e-35	3	Cfb
Pbx1	2.85378e-35	0.543021	0.474	0.227	4.37855e-31	3	Pbx1
Fgf7	8.41822e-35	0.54111	0.208	0.056	1.29161e-30	3	Fgf7
Ecm2	2.3012e-27	0.539225	0.356	0.163	3.53074e-23	3	Ecm2
Dcn	9.15252e-130	0.533068	1	0.945	1.40427e-125	3	Dcn
Kdm6b	4.95444e-22	0.532906	0.448	0.258	7.6016e-18	3	Kdm6b
Tfpi2	1.35343e-20	0.5291	0.156	0.051	2.07657e-16	3	Tfpi2
Gria3	5.55608e-33	0.524638	0.31	0.116	8.52469e-29	3	Gria3
Tnfaip6	1.24636e-40	0.515355	0.868	0.64	1.91229e-36	3	Tnfaip6
Nfib	8.00763e-32	0.514137	0.644	0.387	1.22861e-27	3	Nfib
Rnase4	2.2258e-36	0.505471	0.719	0.467	3.41504e-32	3	Rnase4
Atp1a2	1.66766e-29	0.505265	0.45	0.227	2.55869e-25	3	Atp1a2
Vasn	1.18834e-20	0.5005	0.256	0.114	1.82327e-16	3	Vasn
Lgi2	2.00646e-33	0.497776	0.221	0.065	3.07852e-29	3	Lgi2
Ier5	3.1296e-26	0.496757	0.698	0.496	4.80175e-22	3	Ier5
Colec12	1.90808e-26	0.495925	0.473	0.258	2.92757e-22	3	Colec12
Pid1	1.01942e-27	0.495096	0.387	0.183	1.56409e-23	3	Pid1
Arf4	6.67685e-25	0.490642	0.697	0.516	1.02443e-20	3	Arf4
C4b	3.13062e-28	0.48988	0.65	0.428	4.80331e-24	3	C4b
Ar	4.20034e-24	0.488837	0.182	0.06	6.44458e-20	3	Ar
Cxcl13	2.46531e-39	0.485859	0.398	0.166	3.78252e-35	3	Cxcl13
Entpd2	4.75389e-23	0.485648	0.415	0.219	7.29389e-19	3	Entpd2
Ccdc80	5.2742e-43	0.480428	0.819	0.534	8.0922e-39	3	Ccdc80
Dnajb1	4.70145e-18	0.479545	0.595	0.431	7.21343e-14	3	Dnajb1
Tpst1	1.40871e-20	0.470322	0.389	0.21	2.16138e-16	3	Tpst1
Clec11a	2.1485e-25	0.468359	0.256	0.1	3.29644e-21	3	Clec11a
Col6a3	1.85534e-31	0.467369	0.727	0.497	2.84665e-27	3	Col6a3
Nfkbiz	2.73569e-28	0.461781	0.606	0.374	4.19737e-24	3	Nfkbiz
Gsn	2.40643e-54	0.45621	0.966	0.807	3.69219e-50	3	Gsn
Srpx	2.8628e-25	0.446824	0.252	0.098	4.3924e-21	3	Srpx
Foxp2	1.19916e-29	0.44353	0.152	0.035	1.83988e-25	3	Foxp2
Nfkb1	7.51052e-17	0.440714	0.224	0.101	1.15234e-12	3	Nfkb1
P4ha2	5.6805e-19	0.434537	0.277	0.132	8.7156e-15	3	P4ha2
Timp2	1.55281e-31	0.428799	0.8	0.565	2.38248e-27	3	Timp2
Hspb8	7.1341e-24	0.427212	0.389	0.193	1.09458e-19	3	Hspb8
Dapk1	9.86298e-22	0.425694	0.305	0.142	1.51328e-17	3	Dapk1
Slit3	8.22851e-15	0.425586	0.279	0.147	1.2625e-10	3	Slit3
Mamdc2	2.03642e-23	0.425548	0.235	0.09	3.12447e-19	3	Mamdc2
Adamts2	1.48016e-26	0.425533	0.534	0.302	2.27101e-22	3	Adamts2
G530011O06Rik	1.35497e-14	0.421192	0.153	0.062	2.07894e-10	3	G530011O06Rik
Lrp1	4.67277e-23	0.420301	0.5	0.296	7.16943e-19	3	Lrp1
Gm12022	1.39897e-26	0.419975	0.152	0.039	2.14644e-22	3	Gm12022
Myc	6.07208e-20	0.417275	0.265	0.119	9.31639e-16	3	Myc
Fgl2	7.55286e-25	0.416396	0.292	0.123	1.15884e-20	3	Fgl2
Dpep1	7.6744e-18	0.413378	0.266	0.127	1.17748e-13	3	Dpep1
Nupr1	1.52193e-26	0.411187	0.766	0.54	2.3351e-22	3	Nupr1
Itpkc	1.67889e-16	0.410923	0.195	0.083	2.57592e-12	3	Itpkc
Arhgap24	9.92599e-14	0.410794	0.198	0.094	1.52295e-09	3	Arhgap24
Mfap2	1.16143e-22	0.410457	0.494	0.289	1.78198e-18	3	Mfap2
Crispld2	3.23184e-28	0.410078	0.732	0.489	4.95862e-24	3	Crispld2
Tm7sf3	1.11188e-16	0.407722	0.247	0.119	1.70595e-12	3	Tm7sf3
Rcn3	8.9162e-22	0.402453	0.723	0.545	1.36801e-17	3	Rcn3
Ifi205	1.9789e-20	0.398948	0.166	0.056	3.03623e-16	3	Ifi205
Adm	5.40808e-18	0.397596	0.166	0.061	8.29762e-14	3	Adm
Col5a2	1.17732e-30	0.394809	0.821	0.632	1.80636e-26	3	Col5a2
Slc29a1	1.97082e-18	0.392903	0.258	0.118	3.02382e-14	3	Slc29a1
Lum	4.02449e-37	0.392447	0.939	0.79	6.17478e-33	3	Lum
Creb3l1	4.92102e-18	0.389277	0.285	0.141	7.55033e-14	3	Creb3l1
Rbp1	2.94026e-20	0.385688	0.365	0.189	4.51124e-16	3	Rbp1
Meg3	1.3022e-15	0.381871	0.627	0.451	1.99796e-11	3	Meg3
Mnda	3.96211e-14	0.377731	0.16	0.066	6.07906e-10	3	Mnda
Cst3	9.30865e-18	0.375431	0.811	0.673	1.42823e-13	3	Cst3
Tspan4	4.78195e-19	0.366104	0.224	0.095	7.33695e-15	3	Tspan4
Cd34	7.58706e-17	0.36291	0.515	0.323	1.16408e-12	3	Cd34
Sema3c	4.2866e-16	0.361318	0.332	0.179	6.57693e-12	3	Sema3c
Pi15	1.64956e-15	0.360113	0.321	0.175	2.53092e-11	3	Pi15
Htra3	1.47868e-20	0.359942	0.698	0.478	2.26875e-16	3	Htra3
Fbn1	5.79474e-22	0.359223	0.666	0.466	8.89086e-18	3	Fbn1
Rnd3	2.74805e-12	0.356781	0.344	0.211	4.21633e-08	3	Rnd3
Bicc1	6.81982e-15	0.356613	0.444	0.281	1.04636e-10	3	Bicc1
Gsta3	4.52815e-18	0.355161	0.206	0.085	6.94754e-14	3	Gsta3
Serpini1	6.09889e-15	0.351467	0.237	0.115	9.35752e-11	3	Serpini1
Ptgfrn	1.35102e-12	0.345145	0.244	0.13	2.07286e-08	3	Ptgfrn
Ctsl	5.50788e-32	0.345052	0.921	0.776	8.45074e-28	3	Ctsl
Mat2a	4.07296e-16	0.34496	0.442	0.271	6.24914e-12	3	Mat2a
Trabd2b	3.05827e-15	0.343369	0.247	0.12	4.6923e-11	3	Trabd2b
Fndc1	3.48005e-18	0.343276	0.427	0.242	5.33944e-14	3	Fndc1
Fndc3b	3.72971e-16	0.342477	0.394	0.227	5.7225e-12	3	Fndc3b
Vkorc1	5.65951e-16	0.342259	0.503	0.329	8.68338e-12	3	Vkorc1
Peg3	4.92953e-14	0.34071	0.256	0.133	7.56337e-10	3	Peg3
Mgst1	3.24552e-14	0.339804	0.473	0.307	4.97961e-10	3	Mgst1
Cp	2.47424e-17	0.339494	0.424	0.246	3.79623e-13	3	Cp
Serpine1	4.23374e-09	0.339207	0.274	0.175	6.49583e-05	3	Serpine1
Cgnl1	9.4291e-21	0.338413	0.155	0.049	1.44671e-16	3	Cgnl1
Abi3bp	9.82057e-16	0.336252	0.469	0.293	1.50677e-11	3	Abi3bp
KCTD12	1.37701e-12	0.335944	0.203	0.101	2.11274e-08	3	KCTD12
Tgfb3	7.32743e-14	0.335575	0.206	0.098	1.12425e-09	3	Tgfb3
Dkk2	8.78865e-14	0.33541	0.352	0.203	1.34844e-09	3	Dkk2
Tmem45a	5.66862e-16	0.331752	0.176	0.072	8.69736e-12	3	Tmem45a
Eif5	7.18021e-11	0.329059	0.419	0.289	1.10166e-06	3	Eif5
Fosl2	5.2124e-08	0.329005	0.244	0.153	0.000799738	3	Fosl2
Tshz2	1.64955e-10	0.328599	0.345	0.218	2.5309e-06	3	Tshz2
Col5a1	8.39105e-19	0.328109	0.695	0.505	1.28744e-14	3	Col5a1
Hmgcs2	6.32983e-17	0.326478	0.202	0.085	9.71186e-13	3	Hmgcs2
Ahnak	1.79279e-14	0.325949	0.624	0.447	2.75068e-10	3	Ahnak
Igf2r	8.74793e-15	0.323929	0.166	0.069	1.3422e-10	3	Igf2r
Adh1	9.55287e-18	0.323715	0.25	0.115	1.4657e-13	3	Adh1
Trib1	2.72772e-12	0.323329	0.395	0.253	4.18514e-08	3	Trib1
Dusp1	9.39707e-21	0.320877	0.813	0.647	1.44179e-16	3	Dusp1
Nkain4	3.39824e-14	0.32063	0.202	0.093	5.21392e-10	3	Nkain4
Glul	6.01309e-09	0.319738	0.335	0.224	9.22589e-05	3	Glul
Serping1	7.22817e-27	0.31969	0.906	0.776	1.10902e-22	3	Serping1
Fam105a	1.35165e-11	0.319288	0.218	0.113	2.07384e-07	3	Fam105a
Scn7a	2.14605e-13	0.318083	0.298	0.167	3.29269e-09	3	Scn7a
Egfr	4.14175e-07	0.317037	0.152	0.086	0.00635468	3	Egfr
Rela	2.03095e-11	0.316494	0.165	0.078	3.11609e-07	3	Rela
Htra1	1.29941e-15	0.314422	0.452	0.278	1.99368e-11	3	Htra1
Emp1	4.32482e-09	0.314079	0.465	0.341	6.63557e-05	3	Emp1
Uap1	1.05114e-14	0.308894	0.229	0.109	1.61277e-10	3	Uap1
Hspa1b	2.8089e-08	0.30829	0.439	0.322	0.000430969	3	Hspa1b
Mrc2	1.30136e-08	0.304576	0.163	0.087	0.000199668	3	Mrc2
Il11ra1	2.17039e-11	0.302253	0.263	0.147	3.33002e-07	3	Il11ra1
Lbp	7.02843e-24	0.299153	0.163	0.048	1.07837e-19	3	Lbp
Gas6	1.10137e-14	0.298389	0.405	0.242	1.68983e-10	3	Gas6
Klf9	2.46125e-12	0.297139	0.59	0.426	3.7763e-08	3	Klf9
Csrnp1	3.87079e-08	0.296168	0.397	0.282	0.000593895	3	Csrnp1
Matn2	1.69523e-11	0.294965	0.474	0.328	2.60099e-07	3	Matn2
Jdp2	9.7443e-09	0.294828	0.266	0.167	0.000149507	3	Jdp2
Sat1	6.99651e-12	0.293975	0.745	0.62	1.07347e-07	3	Sat1
Deptor	1.15193e-13	0.292305	0.205	0.097	1.7674e-09	3	Deptor
Atp2a2	4.80839e-16	0.292053	0.413	0.242	7.37752e-12	3	Atp2a2
Atp6ap2	9.03219e-12	0.291829	0.266	0.149	1.38581e-07	3	Atp6ap2
Maff	1.11395e-08	0.291242	0.281	0.178	0.000170914	3	Maff
Jmjd1c	1.03836e-06	0.288779	0.247	0.163	0.0159315	3	Jmjd1c
Ctsf	1.33081e-09	0.284871	0.153	0.075	2.04185e-05	3	Ctsf
P4ha1	4.51295e-14	0.283801	0.408	0.25	6.92423e-10	3	P4ha1
Eprs	6.44771e-07	0.283385	0.345	0.247	0.00989272	3	Eprs
Abca8a	5.62171e-13	0.282764	0.3	0.169	8.62539e-09	3	Abca8a
Klf4	9.69569e-13	0.282613	0.758	0.602	1.48761e-08	3	Klf4
Clec3b	2.05846e-19	0.275768	0.874	0.704	3.1583e-15	3	Clec3b
Psap	3.10157e-09	0.275713	0.615	0.481	4.75874e-05	3	Psap
Hdlbp	3.51013e-07	0.275519	0.437	0.331	0.0053856	3	Hdlbp
Man1a	1.07224e-10	0.2754	0.274	0.161	1.64514e-06	3	Man1a
Lpar1	8.06221e-13	0.274345	0.665	0.518	1.23699e-08	3	Lpar1
Gaa	6.91113e-14	0.272064	0.26	0.136	1.06037e-09	3	Gaa
Hexb	1.53256e-09	0.271528	0.255	0.151	2.3514e-05	3	Hexb
Zbtb20	1.92752e-12	0.270927	0.587	0.423	2.9574e-08	3	Zbtb20
Sfr1	1.06214e-09	0.268845	0.521	0.387	1.62963e-05	3	Sfr1
Tmed3	2.56082e-11	0.268739	0.387	0.251	3.92907e-07	3	Tmed3
B4galt1	6.57627e-10	0.26799	0.2	0.108	1.009e-05	3	B4galt1
Nid1	1.4337e-13	0.266655	0.579	0.414	2.19973e-09	3	Nid1
Ets2	2.84474e-05	0.264017	0.192	0.127	0.436469	3	Ets2
Acaa2	3.16134e-07	0.261812	0.206	0.124	0.00485044	3	Acaa2
Txnrd1	0.000341047	0.260269	0.227	0.166	1	3	Txnrd1
Mbd1	0.0010334	0.25991	0.181	0.131	1	3	Mbd1
Pim1	3.94913e-10	0.259135	0.323	0.202	6.05915e-06	3	Pim1
Kdelr2	1.21673e-09	0.25634	0.423	0.286	1.86683e-05	3	Kdelr2
Pik3r1	3.96993e-09	0.25543	0.335	0.222	6.09107e-05	3	Pik3r1
Cbx6	4.91927e-10	0.253748	0.205	0.109	7.54763e-06	3	Cbx6
Efna5	1.44069e-07	0.253305	0.218	0.132	0.00221045	3	Efna5
Dot1l	3.09479e-06	0.25214	0.163	0.097	0.0474834	3	Dot1l
Mcl1	2.7892e-07	0.251776	0.46	0.354	0.00427947	3	Mcl1
Serpine2	2.5423e-09	0.251722	0.308	0.192	3.90065e-05	3	Serpine2
Adamts1	1.40406e-14	0.251054	0.779	0.585	2.15424e-10	3	Adamts1
Mafk	5.36518e-11	0.25086	0.216	0.114	8.2318e-07	3	Mafk
Igsf10	2.55138e-12	0.250281	0.437	0.283	3.91458e-08	3	Igsf10
Mmp10	1.11614e-204	2.27545	0.603	0.08	1.7125e-200	4	Mmp10
Rdh10	4.25137e-171	1.48215	0.648	0.127	6.52288e-167	4	Rdh10
Agt	1.12142e-185	1.4638	0.518	0.056	1.7206e-181	4	Agt
Aldh1a3	2.08875e-133	1.45604	0.593	0.137	3.20477e-129	4	Aldh1a3
Ces1c	1.48397e-159	1.40517	0.354	0.023	2.27685e-155	4	Ces1c
Cxcl14	2.90028e-103	1.35324	0.421	0.08	4.4499e-99	4	Cxcl14
Cxcl9	7.01315e-47	1.34229	0.156	0.02	1.07603e-42	4	Cxcl9
Lpl	2.32111e-109	1.30956	0.804	0.385	3.56128e-105	4	Lpl
Igfbp3	3.02833e-83	1.28398	0.654	0.254	4.64636e-79	4	Igfbp3
AW112010	1.96448e-91	1.19003	0.735	0.338	3.01409e-87	4	AW112010
Cxcl5	3.63995e-58	1.15005	0.206	0.03	5.58477e-54	4	Cxcl5
Gja1	2.49017e-93	1.14871	0.601	0.192	3.82067e-89	4	Gja1
P2rx1	2.546e-99	1.07666	0.223	0.013	3.90633e-95	4	P2rx1
Pla2g4a	1.36355e-72	1.02046	0.528	0.18	2.0921e-68	4	Pla2g4a
Fhl2	1.28138e-81	1.0151	0.399	0.087	1.96603e-77	4	Fhl2
Lrat	4.1104e-64	0.998883	0.368	0.095	6.30658e-60	4	Lrat
Ces1b	7.0715e-99	0.989911	0.223	0.014	1.08498e-94	4	Ces1b
Tmem176b	4.78981e-121	0.971011	0.941	0.71	7.34901e-117	4	Tmem176b
Plac8	8.14802e-104	0.967446	0.921	0.622	1.25015e-99	4	Plac8
Sertm1	1.14071e-98	0.942894	0.231	0.016	1.75019e-94	4	Sertm1
Adamdec1	2.72178e-128	0.940421	0.988	0.73	4.17603e-124	4	Adamdec1
Ppap2b	5.56192e-84	0.897403	0.915	0.682	8.53365e-80	4	Ppap2b
Id1	7.67791e-65	0.891362	0.532	0.188	1.17802e-60	4	Id1
Ccl11	2.22106e-54	0.859992	0.759	0.471	3.40777e-50	4	Ccl11
1810011O10Rik	2.37522e-48	0.858489	0.383	0.126	3.6443e-44	4	1810011O10Rik
Nkx2-3	2.60767e-54	0.850625	0.642	0.329	4.00095e-50	4	Nkx2-3
Iigp1	7.56477e-37	0.846598	0.526	0.264	1.16066e-32	4	Iigp1
Srpx2	6.36877e-56	0.84062	0.405	0.122	9.77161e-52	4	Srpx2
Tmem176a	1.81295e-83	0.828887	0.883	0.598	2.78161e-79	4	Tmem176a
Fblim1	3.76151e-47	0.820417	0.344	0.107	5.77129e-43	4	Fblim1
Hsd11b1	6.49113e-60	0.819197	0.702	0.362	9.95933e-56	4	Hsd11b1
Fbln5	1.02975e-50	0.816892	0.583	0.272	1.57994e-46	4	Fbln5
Ptgs1	4.35544e-59	0.814188	0.263	0.05	6.68255e-55	4	Ptgs1
Sept4	6.0097e-59	0.813692	0.472	0.155	9.22069e-55	4	Sept4
Col18a1	1.69565e-42	0.812086	0.462	0.199	2.60163e-38	4	Col18a1
Ifitm1	1.44015e-48	0.799792	0.757	0.459	2.20963e-44	4	Ifitm1
Mdk	6.26888e-45	0.7608	0.597	0.307	9.61834e-41	4	Mdk
Hmcn1	2.08025e-38	0.746311	0.289	0.088	3.19173e-34	4	Hmcn1
Pros1	2.10399e-35	0.74395	0.427	0.188	3.22815e-31	4	Pros1
Scube1	2.05642e-33	0.731272	0.356	0.142	3.15517e-29	4	Scube1
Fgfr2	1.41394e-36	0.725501	0.332	0.118	2.16941e-32	4	Fgfr2
Ntf3	1.25854e-40	0.709469	0.221	0.051	1.93098e-36	4	Ntf3
Cxcl2	3.47633e-19	0.708366	0.318	0.154	5.33373e-15	4	Cxcl2
Lgmn	1.73569e-37	0.704665	0.498	0.244	2.66307e-33	4	Lgmn
Myo1b	2.71711e-29	0.697908	0.204	0.058	4.16885e-25	4	Myo1b
Tpm1	4.13166e-75	0.695616	0.897	0.611	6.33921e-71	4	Tpm1
Gbp8	9.98996e-40	0.667446	0.17	0.03	1.53276e-35	4	Gbp8
Phldb2	6.5329e-29	0.639143	0.33	0.135	1.00234e-24	4	Phldb2
Filip1l	9.13016e-28	0.639019	0.579	0.344	1.40084e-23	4	Filip1l
Tcf21	3.00507e-35	0.636424	0.698	0.442	4.61068e-31	4	Tcf21
Vcan	1.00459e-23	0.633409	0.488	0.276	1.54134e-19	4	Vcan
Lifr	1.75633e-25	0.62993	0.174	0.049	2.69473e-21	4	Lifr
Ecm1	2.88304e-32	0.629244	0.581	0.34	4.42345e-28	4	Ecm1
Emilin1	8.91975e-25	0.628894	0.445	0.241	1.36856e-20	4	Emilin1
Bmp4	2.30312e-35	0.613171	0.676	0.419	3.53367e-31	4	Bmp4
Col6a5	6.08292e-26	0.60199	0.318	0.134	9.33302e-22	4	Col6a5
Pdlim1	1.15479e-30	0.599092	0.488	0.247	1.77179e-26	4	Pdlim1
Cd82	2.05682e-37	0.594041	0.178	0.036	3.15577e-33	4	Cd82
Tgfb1i1	2.85754e-28	0.592218	0.275	0.1	4.38432e-24	4	Tgfb1i1
Efemp1	3.43945e-32	0.590957	0.549	0.292	5.27716e-28	4	Efemp1
Gbp6	3.0479e-21	0.588102	0.172	0.055	4.67639e-17	4	Gbp6
Hgf	1.06183e-23	0.58266	0.202	0.066	1.62916e-19	4	Hgf
Gbp9	1.10411e-25	0.581814	0.186	0.054	1.69404e-21	4	Gbp9
H2-Q7	2.2953e-23	0.576564	0.336	0.154	3.52168e-19	4	H2-Q7
Ifi47	7.06882e-28	0.576065	0.196	0.057	1.08457e-23	4	Ifi47
Gbp7	6.32498e-22	0.570679	0.33	0.153	9.70442e-18	4	Gbp7
Cxcl16	1.30485e-19	0.563565	0.364	0.194	2.00203e-15	4	Cxcl16
Dll1	9.37827e-24	0.558468	0.152	0.04	1.43891e-19	4	Dll1
Kitl	9.84242e-18	0.546855	0.308	0.15	1.51012e-13	4	Kitl
Gbp2	4.42185e-11	0.539019	0.302	0.18	6.78445e-07	4	Gbp2
Actn1	1.02509e-25	0.536063	0.407	0.193	1.5728e-21	4	Actn1
Vcam1	6.97214e-23	0.526629	0.498	0.281	1.06973e-18	4	Vcam1
Irf8	8.40476e-19	0.525473	0.291	0.138	1.28954e-14	4	Irf8
Icosl	4.67498e-17	0.52492	0.215	0.09	7.17283e-13	4	Icosl
Zak	6.16448e-16	0.51688	0.247	0.116	9.45817e-12	4	Zak
Akap7	8.15285e-23	0.516353	0.19	0.061	1.25089e-18	4	Akap7
Ifi203	2.25068e-19	0.514604	0.259	0.112	3.45322e-15	4	Ifi203
Stat1	1.21323e-17	0.51447	0.304	0.149	1.86146e-13	4	Stat1
Tpm4	5.02175e-29	0.513409	0.704	0.463	7.70487e-25	4	Tpm4
Serpinb1a	7.6089e-15	0.511908	0.219	0.101	1.16743e-10	4	Serpinb1a
B2m	2.17276e-67	0.508935	0.98	0.948	3.33367e-63	4	B2m
Fbln7	9.74715e-15	0.508325	0.241	0.116	1.49551e-10	4	Fbln7
Psmb10	2.51195e-16	0.505364	0.298	0.153	3.85408e-12	4	Psmb10
Mtus1	2.11867e-17	0.502801	0.17	0.061	3.25068e-13	4	Mtus1
Cd44	1.92526e-20	0.494863	0.273	0.12	2.95392e-16	4	Cd44
Fn1	2.97355e-30	0.490042	0.696	0.439	4.56232e-26	4	Fn1
S100a11	3.14535e-28	0.483912	0.822	0.691	4.82591e-24	4	S100a11
Spry1	9.49464e-15	0.482172	0.267	0.133	1.45676e-10	4	Spry1
Akap12	4.5472e-18	0.474534	0.504	0.317	6.97677e-14	4	Akap12
Psmb9	4.85389e-17	0.473418	0.229	0.1	7.44733e-13	4	Psmb9
Emid1	4.33796e-32	0.470402	0.211	0.056	6.65573e-28	4	Emid1
Vstm4	2.73381e-15	0.468242	0.202	0.087	4.19449e-11	4	Vstm4
Eif4e3	1.44691e-11	0.467451	0.261	0.144	2.22e-07	4	Eif4e3
Add3	1.85979e-18	0.466295	0.46	0.276	2.85347e-14	4	Add3
Rgs2	7.59214e-14	0.465611	0.338	0.191	1.16486e-09	4	Rgs2
Sh3kbp1	4.35816e-10	0.464838	0.166	0.08	6.68672e-06	4	Sh3kbp1
Fermt2	1.11846e-14	0.463963	0.518	0.352	1.71605e-10	4	Fermt2
Zfp207	7.38079e-12	0.462242	0.202	0.099	1.13243e-07	4	Zfp207
Pdlim3	9.42525e-26	0.458042	0.239	0.081	1.44612e-21	4	Pdlim3
E430025E21Rik	4.65002e-18	0.456838	0.16	0.054	7.13452e-14	4	E430025E21Rik
Cplx2	3.16911e-13	0.453141	0.221	0.107	4.86236e-09	4	Cplx2
Ccrl2	3.66149e-14	0.445908	0.253	0.125	5.61783e-10	4	Ccrl2
Slc15a3	1.72417e-17	0.444642	0.156	0.052	2.64539e-13	4	Slc15a3
Cdh11	1.66444e-13	0.443544	0.387	0.238	2.55375e-09	4	Cdh11
Lrrc32	3.30392e-19	0.441327	0.285	0.13	5.06921e-15	4	Lrrc32
Psme1	5.89537e-15	0.441204	0.419	0.26	9.04526e-11	4	Psme1
Aldh1a2	1.6135e-14	0.440534	0.352	0.199	2.4756e-10	4	Aldh1a2
Lims1	2.85604e-07	0.437554	0.211	0.126	0.00438202	4	Lims1
Tagln2	2.8816e-22	0.435563	0.775	0.609	4.42123e-18	4	Tagln2
Ereg	2.72294e-09	0.434656	0.417	0.29	4.17781e-05	4	Ereg
Ldha	1.07646e-17	0.433055	0.486	0.305	1.65162e-13	4	Ldha
Mylk	3.01545e-27	0.432607	0.504	0.267	4.62661e-23	4	Mylk
Tnfaip2	9.53493e-13	0.431818	0.559	0.413	1.46294e-08	4	Tnfaip2
Myh9	4.38805e-18	0.426684	0.346	0.179	6.73259e-14	4	Myh9
Mab21l2	7.16877e-09	0.42249	0.219	0.125	0.00010999	4	Mab21l2
Lgals1	4.65905e-28	0.418971	0.877	0.738	7.14838e-24	4	Lgals1
Dock7	5.08125e-13	0.418597	0.174	0.075	7.79617e-09	4	Dock7
Rarres2	5.57357e-32	0.41554	0.905	0.746	8.55154e-28	4	Rarres2
Palld	5.1282e-19	0.410133	0.385	0.199	7.8682e-15	4	Palld
Sox4	1.99508e-10	0.409516	0.316	0.195	3.06105e-06	4	Sox4
Nid2	6.9784e-13	0.404373	0.158	0.065	1.0707e-08	4	Nid2
Minos1	8.62919e-15	0.402921	0.591	0.437	1.32398e-10	4	Minos1
Glipr2	7.0189e-16	0.401184	0.225	0.098	1.07691e-11	4	Glipr2
Cited2	5.08779e-11	0.399743	0.223	0.117	7.8062e-07	4	Cited2
Ifngr1	4.43259e-10	0.396056	0.419	0.29	6.80092e-06	4	Ifngr1
Ank2	4.76323e-12	0.395701	0.174	0.078	7.30822e-08	4	Ank2
Atpif1	2.20713e-17	0.392194	0.536	0.349	3.3864e-13	4	Atpif1
Id2	3.03241e-15	0.391469	0.514	0.338	4.65262e-11	4	Id2
H2-T22	1.52271e-09	0.391443	0.279	0.169	2.3363e-05	4	H2-T22
Psma7	4.7398e-11	0.385956	0.5	0.364	7.27228e-07	4	Psma7
Itgb1	1.82283e-22	0.385699	0.822	0.655	2.79677e-18	4	Itgb1
Angptl4	3.57565e-11	0.382869	0.393	0.255	5.48612e-07	4	Angptl4
Elf1	7.31748e-08	0.382638	0.279	0.183	0.00112272	4	Elf1
Lgals9	5.84321e-16	0.382498	0.419	0.246	8.96524e-12	4	Lgals9
Mndal	3.05832e-08	0.375161	0.255	0.155	0.000469238	4	Mndal
Ola1	5.94926e-08	0.375154	0.16	0.084	0.000912794	4	Ola1
Cd97	8.30196e-14	0.373521	0.176	0.074	1.27377e-09	4	Cd97
Caprin1	1.3216e-09	0.373493	0.227	0.126	2.02774e-05	4	Caprin1
Dcun1d5	6.19824e-06	0.372817	0.259	0.181	0.0950997	4	Dcun1d5
Plk2	3.58454e-08	0.370927	0.2	0.112	0.000549976	4	Plk2
Sept11	6.20966e-14	0.370496	0.362	0.216	9.52748e-10	4	Sept11
Lrrfip2	8.87853e-09	0.369801	0.243	0.145	0.000136223	4	Lrrfip2
Marcksl1	3.26215e-14	0.369646	0.223	0.103	5.00511e-10	4	Marcksl1
Tmem123	1.92165e-10	0.369391	0.237	0.13	2.94838e-06	4	Tmem123
Thbs2	3.08887e-16	0.365317	0.156	0.054	4.73926e-12	4	Thbs2
Cald1	4.24656e-25	0.364192	0.696	0.472	6.5155e-21	4	Cald1
Atp2b1	6.96183e-09	0.364116	0.33	0.212	0.000106815	4	Atp2b1
Itih5	6.4878e-06	0.363277	0.53	0.459	0.0995423	4	Itih5
Nfe2l2	1.94727e-08	0.360184	0.334	0.227	0.00029877	4	Nfe2l2
Ghr	1.10691e-12	0.358989	0.281	0.154	1.69833e-08	4	Ghr
Siva1	1.098e-07	0.35885	0.16	0.085	0.00168467	4	Siva1
Tacc1	2.78998e-10	0.358536	0.243	0.135	4.28067e-06	4	Tacc1
Cnn2	2.62313e-13	0.356376	0.259	0.131	4.02466e-09	4	Cnn2
Eif3f	1.24668e-08	0.35535	0.409	0.293	0.000191278	4	Eif3f
M6pr	6.1713e-09	0.353695	0.209	0.117	9.46863e-05	4	M6pr
Rps27l	5.43781e-12	0.35326	0.506	0.359	8.34323e-08	4	Rps27l
Ndufc2	2.16454e-10	0.352383	0.391	0.257	3.32105e-06	4	Ndufc2
Pnn	0.00164788	0.351389	0.243	0.189	1	4	Pnn
Ackr3	1.37479e-13	0.349616	0.285	0.15	2.10934e-09	4	Ackr3
Ktn1	5.15432e-06	0.34903	0.245	0.162	0.0790828	4	Ktn1
Zeb2	3.54886e-12	0.345313	0.644	0.498	5.44502e-08	4	Zeb2
Anxa6	1.5684e-08	0.344931	0.289	0.185	0.00024064	4	Anxa6
Dnajc8	2.7262e-08	0.344742	0.377	0.259	0.00041828	4	Dnajc8
Ahsa1	1.4664e-06	0.342892	0.178	0.106	0.022499	4	Ahsa1
Loxl2	1.086e-10	0.34228	0.609	0.477	1.66624e-06	4	Loxl2
Cyth3	2.57535e-09	0.341536	0.263	0.155	3.95136e-05	4	Cyth3
D630033O11Rik	1.76174e-09	0.340774	0.158	0.076	2.70304e-05	4	D630033O11Rik
Bcr	3.49007e-11	0.340454	0.182	0.085	5.35482e-07	4	Bcr
Dnajc7	0.000303945	0.340392	0.158	0.105	1	4	Dnajc7
Igfbp4	3.55092e-11	0.339816	0.549	0.408	5.44818e-07	4	Igfbp4
Esf1	0.000310951	0.339167	0.162	0.109	1	4	Esf1
Cbx1	1.30168e-07	0.339071	0.332	0.227	0.00199717	4	Cbx1
Rps15a	1.19217e-20	0.337925	0.854	0.748	1.82914e-16	4	Rps15a
Snrpd2	0.000231874	0.337889	0.253	0.188	1	4	Snrpd2
S1pr3	2.23127e-08	0.337088	0.261	0.161	0.000342343	4	S1pr3
Plekhh2	3.16699e-08	0.336202	0.198	0.111	0.000485912	4	Plekhh2
Lrrc17	2.16579e-09	0.334346	0.164	0.08	3.32298e-05	4	Lrrc17
Procr	3.74318e-09	0.333736	0.158	0.077	5.74317e-05	4	Procr
Lama4	1.23907e-10	0.333563	0.449	0.312	1.90111e-06	4	Lama4
Myadm	4.27218e-08	0.333072	0.391	0.281	0.00065548	4	Myadm
Gm8420	1.46269e-09	0.332226	0.457	0.323	2.24421e-05	4	Gm8420
Lepr	6.42339e-08	0.331995	0.399	0.285	0.000985541	4	Lepr
Dynlrb1	7.87405e-06	0.330041	0.352	0.262	0.120812	4	Dynlrb1
Tmem119	6.87741e-07	0.329454	0.263	0.172	0.010552	4	Tmem119
Abracl	6.20039e-06	0.329204	0.154	0.089	0.0951326	4	Abracl
Laptm4b	0.000275769	0.328646	0.215	0.152	1	4	Laptm4b
Acta2	6.76196e-37	0.328348	0.421	0.16	1.03749e-32	4	Acta2
H2afj	4.18773e-09	0.326953	0.342	0.225	6.42523e-05	4	H2afj
Snrpd3	5.28455e-08	0.325626	0.358	0.247	0.000810808	4	Snrpd3
Cnn3	5.54681e-08	0.325206	0.387	0.271	0.000851048	4	Cnn3
Prpf40a	0.00595975	0.324815	0.209	0.163	1	4	Prpf40a
Myl12a	1.07954e-17	0.323702	0.725	0.555	1.65634e-13	4	Myl12a
Fubp1	7.38804e-07	0.323193	0.19	0.113	0.0113355	4	Fubp1
Sf3b2	4.12905e-06	0.322251	0.318	0.229	0.063352	4	Sf3b2
Eif3h	5.84467e-07	0.322229	0.338	0.239	0.00896747	4	Eif3h
Eif4e2	6.49289e-06	0.31995	0.219	0.141	0.0996203	4	Eif4e2
Mmp2	1.26312e-15	0.317559	0.721	0.562	1.93801e-11	4	Mmp2
Igf1	2.80204e-10	0.316256	0.69	0.58	4.29917e-06	4	Igf1
Arpc2	1.68581e-09	0.316159	0.565	0.445	2.58653e-05	4	Arpc2
Gbp3	7.86941e-06	0.315653	0.156	0.091	0.12074	4	Gbp3
Nbl1	2.52377e-11	0.314915	0.504	0.355	3.87223e-07	4	Nbl1
Gnb4	0.000359696	0.31382	0.166	0.112	1	4	Gnb4
Rasl11a	1.83191e-05	0.313791	0.17	0.106	0.281071	4	Rasl11a
Tapbp	7.99434e-07	0.311652	0.377	0.277	0.0122657	4	Tapbp
Lipa	1.50993e-06	0.311644	0.221	0.14	0.0231669	4	Lipa
Cfl1	1.54253e-10	0.310651	0.605	0.465	2.3667e-06	4	Cfl1
Psmb1	2.47921e-07	0.31039	0.462	0.353	0.00380385	4	Psmb1
Psmb6	0.000136132	0.310221	0.281	0.213	1	4	Psmb6
Rnaset2a	5.10915e-05	0.309866	0.225	0.154	0.783897	4	Rnaset2a
Cxcl12	3.75406e-15	0.308416	0.769	0.621	5.75985e-11	4	Cxcl12
Prrc2c	2.20914e-06	0.307494	0.389	0.286	0.0338948	4	Prrc2c
Cxcl10	6.51382e-05	0.307398	0.599	0.517	0.999415	4	Cxcl10
Hnrnpc	5.88117e-09	0.306749	0.555	0.439	9.02348e-05	4	Hnrnpc
Tfpi	0.00280657	0.305727	0.152	0.11	1	4	Tfpi
Csrp1	7.58118e-09	0.305399	0.342	0.225	0.000116318	4	Csrp1
G0s2	4.6388e-08	0.304308	0.35	0.236	0.000711732	4	G0s2
Snrpf	0.000103591	0.304108	0.279	0.208	1	4	Snrpf
Jup	2.10671e-08	0.303541	0.166	0.086	0.000323233	4	Jup
Tgm2	9.10561e-08	0.303495	0.46	0.341	0.00139707	4	Tgm2
Capzb	3.20556e-09	0.302461	0.401	0.278	4.91829e-05	4	Capzb
H2-T23	3.15406e-07	0.301981	0.374	0.268	0.00483928	4	H2-T23
1810022K09Rik	3.31626e-05	0.301465	0.217	0.147	0.508814	4	1810022K09Rik
Hdac1	7.2961e-06	0.300164	0.209	0.134	0.111944	4	Hdac1
Rap2a	4.32134e-07	0.300027	0.2	0.117	0.00663024	4	Rap2a
Tes	3.26997e-08	0.299765	0.152	0.075	0.000501712	4	Tes
Lamb1	1.76494e-09	0.298895	0.67	0.546	2.70795e-05	4	Lamb1
Hic1	3.82588e-08	0.298673	0.168	0.089	0.000587005	4	Hic1
Ppp1r14a	1.50665e-05	0.297634	0.267	0.187	0.231165	4	Ppp1r14a
Hes1	9.21651e-14	0.297474	0.901	0.841	1.41409e-09	4	Hes1
Atp5c1	2.05729e-06	0.297258	0.427	0.32	0.031565	4	Atp5c1
Ndufs3	2.47937e-06	0.297251	0.17	0.099	0.0380409	4	Ndufs3
Hmgb1	8.06732e-08	0.29669	0.304	0.199	0.00123777	4	Hmgb1
2700060E02Rik	4.47803e-06	0.296171	0.314	0.226	0.0687063	4	2700060E02Rik
Tpm2	2.80573e-26	0.295632	0.411	0.186	4.30483e-22	4	Tpm2
Emc7	0.00349677	0.294866	0.243	0.19	1	4	Emc7
Slco3a1	4.5057e-10	0.294346	0.223	0.119	6.9131e-06	4	Slco3a1
Gucy1b3	1.68044e-08	0.29397	0.271	0.165	0.00025783	4	Gucy1b3
Snw1	7.62608e-05	0.291623	0.219	0.151	1	4	Snw1
Scarb2	8.4575e-08	0.291504	0.174	0.095	0.00129763	4	Scarb2
Scand1	0.000176635	0.29134	0.247	0.181	1	4	Scand1
Sec61b	7.46917e-09	0.291041	0.571	0.45	0.0001146	4	Sec61b
Ptges	5.59728e-09	0.290146	0.176	0.091	8.58791e-05	4	Ptges
Vamp8	0.000548005	0.29012	0.166	0.113	1	4	Vamp8
Xrn2	5.85612e-06	0.290021	0.192	0.12	0.0898504	4	Xrn2
Cct5	7.22232e-07	0.289556	0.263	0.172	0.0110812	4	Cct5
Rpl39	6.08518e-14	0.288107	0.814	0.756	9.33649e-10	4	Rpl39
Isoc1	1.00524e-08	0.287522	0.289	0.179	0.000154235	4	Isoc1
Pfn1	2.25594e-13	0.286805	0.644	0.485	3.46128e-09	4	Pfn1
Serbp1	2.99434e-09	0.2866	0.656	0.545	4.59421e-05	4	Serbp1
Ndufb2	4.84817e-05	0.285709	0.283	0.206	0.743855	4	Ndufb2
Ifitm3	1.69042e-18	0.284273	0.933	0.88	2.59362e-14	4	Ifitm3
Ddx39b	2.16055e-05	0.283969	0.202	0.133	0.331493	4	Ddx39b
Tnc	4.70466e-12	0.282844	0.447	0.281	7.21836e-08	4	Tnc
Anp32a	2.12253e-08	0.2823	0.443	0.316	0.000325659	4	Anp32a
Gtf3c6	6.22235e-06	0.281646	0.166	0.098	0.0954695	4	Gtf3c6
Tmod3	1.25593e-08	0.281489	0.358	0.236	0.000192698	4	Tmod3
Gm7676	8.1928e-07	0.280995	0.235	0.148	0.0125702	4	Gm7676
Bclaf1	0.000495075	0.280794	0.263	0.198	1	4	Bclaf1
Csnk1a1	1.92693e-07	0.280539	0.575	0.467	0.00295649	4	Csnk1a1
Rpl32	2.14329e-16	0.280306	0.852	0.745	3.28845e-12	4	Rpl32
Prdx2	5.45296e-07	0.279611	0.381	0.275	0.00836648	4	Prdx2
Romo1	0.00183793	0.278987	0.312	0.256	1	4	Romo1
Ltbp1	3.79892e-05	0.27825	0.405	0.321	0.582869	4	Ltbp1
Cfdp1	0.000249528	0.277649	0.358	0.285	1	4	Cfdp1
Trp53	0.00220438	0.276389	0.192	0.142	1	4	Trp53
Phf14	0.000357487	0.275515	0.152	0.1	1	4	Phf14
Dkk3	3.25856e-07	0.275514	0.372	0.267	0.0049996	4	Dkk3
Ly6e	1.63226e-09	0.274972	0.688	0.59	2.50438e-05	4	Ly6e
Pcdh7	0.000262702	0.272908	0.176	0.119	1	4	Pcdh7
Srsf3	4.61376e-07	0.271434	0.413	0.307	0.00707889	4	Srsf3
Ndufa11	0.000210006	0.271274	0.302	0.232	1	4	Ndufa11
Ccnd1	6.13967e-13	0.271132	0.259	0.131	9.4201e-09	4	Ccnd1
Tln1	3.01149e-06	0.270584	0.283	0.194	0.0462053	4	Tln1
U2surp	3.78744e-05	0.270555	0.198	0.131	0.581107	4	U2surp
Actb	9.34179e-25	0.270514	0.972	0.919	1.43331e-20	4	Actb
Aldh2	1.02914e-07	0.269933	0.555	0.452	0.00157902	4	Aldh2
Ppp2r1a	0.00352995	0.269398	0.164	0.119	1	4	Ppp2r1a
Nexn	1.97744e-09	0.26885	0.225	0.121	3.03399e-05	4	Nexn
Rpl13a	5.15875e-19	0.268834	0.927	0.861	7.91506e-15	4	Rpl13a
Naalad2	1.89939e-06	0.266792	0.158	0.089	0.0291424	4	Naalad2
Snrpb2	3.1699e-06	0.266178	0.235	0.151	0.0486357	4	Snrpb2
Efemp2	2.8724e-05	0.264903	0.217	0.146	0.440712	4	Efemp2
Psmb8	2.06436e-09	0.264701	0.316	0.196	3.16734e-05	4	Psmb8
Rps9	1.90088e-12	0.264231	0.862	0.776	2.91652e-08	4	Rps9
Abcf1	0.000151269	0.264153	0.245	0.177	1	4	Abcf1
Selenbp1	0.00010433	0.263006	0.217	0.152	1	4	Selenbp1
Syne1	4.04238e-07	0.262735	0.182	0.103	0.00620223	4	Syne1
Paics	5.69018e-06	0.262157	0.211	0.135	0.0873045	4	Paics
Cct8	0.00115363	0.262105	0.215	0.159	1	4	Cct8
Sp100	4.45422e-05	0.262091	0.16	0.099	0.683411	4	Sp100
Rbm28	0.000231833	0.260532	0.194	0.132	1	4	Rbm28
Tiprl	8.20202e-07	0.25989	0.249	0.16	0.0125844	4	Tiprl
Esd	0.000179274	0.259022	0.182	0.123	1	4	Esd
Nrp1	0.00010482	0.25888	0.415	0.331	1	4	Nrp1
Hnrnpk	9.39129e-06	0.258354	0.468	0.372	0.144091	4	Hnrnpk
Rps19	7.58912e-14	0.257339	0.864	0.794	1.1644e-09	4	Rps19
Cox6b1	6.75962e-09	0.256937	0.49	0.361	0.000103713	4	Cox6b1
Npm1	1.17285e-06	0.256828	0.581	0.483	0.017995	4	Npm1
Sarnp	6.99861e-08	0.256823	0.287	0.181	0.0010738	4	Sarnp
Gm6563	1.0829e-06	0.256576	0.253	0.163	0.016615	4	Gm6563
Fundc2	0.00498592	0.256115	0.227	0.177	1	4	Fundc2
Ndufb8	0.000341395	0.25602	0.202	0.142	1	4	Ndufb8
Gpc6	2.01387e-06	0.255355	0.166	0.096	0.0308988	4	Gpc6
Cstb	5.09794e-05	0.254935	0.443	0.352	0.782178	4	Cstb
Cdk4	2.69823e-06	0.254292	0.273	0.185	0.041399	4	Cdk4
Denr	4.23389e-05	0.25378	0.249	0.174	0.649606	4	Denr
Ubap2l	0.000432982	0.252831	0.17	0.115	1	4	Ubap2l
Anp32b	3.21668e-05	0.252813	0.435	0.345	0.493535	4	Anp32b
Lgals3bp	2.52786e-06	0.252195	0.34	0.245	0.038785	4	Lgals3bp
Shfm1	3.06438e-08	0.25213	0.567	0.449	0.000470167	4	Shfm1
Nsd1	0.000187551	0.252055	0.19	0.128	1	4	Nsd1
Ralb	5.86914e-05	0.251232	0.156	0.096	0.900503	4	Ralb
Prkar1a	2.81419e-06	0.250923	0.352	0.256	0.0431782	4	Prkar1a
Uqcrq	2.31281e-06	0.250455	0.443	0.335	0.0354854	4	Uqcrq
Lrrc58	9.63079e-08	0.250033	0.632	0.529	0.00147765	4	Lrrc58
Mfap5	4.52025e-102	1.84363	0.778	0.184	6.93542e-98	5	Mfap5
Has1	3.52025e-74	1.67964	0.603	0.133	5.40113e-70	5	Has1
Ugdh	2.13894e-44	1.48241	0.603	0.211	3.28177e-40	5	Ugdh
Gfpt2	9.26495e-71	1.45978	0.593	0.131	1.42152e-66	5	Gfpt2
Pi16	8.27167e-97	1.40051	0.222	0.008	1.26912e-92	5	Pi16
Ly6c1	1.09393e-64	1.39686	0.46	0.083	1.67842e-60	5	Ly6c1
Igfbp6	2.45966e-110	1.36004	0.386	0.029	3.77386e-106	5	Igfbp6
Col8a1	1.20904e-41	1.27028	0.429	0.106	1.85503e-37	5	Col8a1
Mt2	2.12742e-27	1.21898	0.582	0.256	3.2641e-23	5	Mt2
Fbn1	9.99953e-41	1.12917	0.82	0.484	1.53423e-36	5	Fbn1
Cilp	5.95516e-25	1.12394	0.397	0.135	9.13701e-21	5	Cilp
Cd248	3.18663e-41	1.11122	0.519	0.157	4.88925e-37	5	Cd248
Gsn	7.75951e-74	1.10242	0.995	0.827	1.19054e-69	5	Gsn
Fndc1	1.23322e-43	1.06712	0.661	0.253	1.89212e-39	5	Fndc1
Pcolce2	5.9052e-57	1.06543	0.434	0.082	9.06035e-53	5	Pcolce2
Scara5	1.47661e-44	1.0542	0.407	0.089	2.26556e-40	5	Scara5
Ackr3	2.68461e-31	1.05279	0.455	0.153	4.11899e-27	5	Ackr3
Ly6a	2.77863e-38	1.02417	0.757	0.389	4.26325e-34	5	Ly6a
Cadm3	8.92542e-48	1.01803	0.222	0.024	1.36943e-43	5	Cadm3
Ebf1	2.884e-38	0.996086	0.302	0.057	4.42491e-34	5	Ebf1
Penk	1.05017e-13	0.976206	0.233	0.08	1.61128e-09	5	Penk
Hk2	1.38103e-25	0.97562	0.444	0.159	2.11892e-21	5	Hk2
Metrnl	2.10539e-28	0.902271	0.27	0.061	3.2303e-24	5	Metrnl
Gpr133	1.07466e-38	0.895053	0.275	0.047	1.64885e-34	5	Gpr133
Timp3	4.88678e-25	0.889649	0.577	0.248	7.49779e-21	5	Timp3
Uap1	1.85027e-14	0.887559	0.302	0.121	2.83886e-10	5	Uap1
Thbs1	7.02136e-16	0.870905	0.598	0.352	1.07729e-11	5	Thbs1
Fbln2	2.11674e-21	0.850053	0.508	0.228	3.24772e-17	5	Fbln2
Tnxb	1.09959e-28	0.825408	0.466	0.161	1.6871e-24	5	Tnxb
Meg3	1.14531e-23	0.811433	0.778	0.465	1.75726e-19	5	Meg3
Emp1	3.03261e-26	0.80587	0.677	0.345	4.65294e-22	5	Emp1
Postn	6.78122e-25	0.79376	0.63	0.306	1.04044e-20	5	Postn
F3	9.82495e-14	0.785234	0.233	0.079	1.50744e-09	5	F3
Fn1	2.14552e-15	0.780129	0.693	0.464	3.29187e-11	5	Fn1
Sema3c	2.50349e-14	0.776828	0.413	0.195	3.84111e-10	5	Sema3c
Plxdc2	2.05546e-24	0.771852	0.291	0.077	3.15369e-20	5	Plxdc2
Itm2a	1.01167e-06	0.760516	0.243	0.127	0.015522	5	Itm2a
Nid1	1.73505e-20	0.759681	0.72	0.428	2.66209e-16	5	Nid1
Gpc3	4.6145e-15	0.758428	0.339	0.137	7.08002e-11	5	Gpc3
Ifi204	1.69607e-11	0.749825	0.243	0.094	2.60228e-07	5	Ifi204
Ccdc80	1.35101e-29	0.745132	0.873	0.569	2.07285e-25	5	Ccdc80
Rnase4	4.35202e-28	0.738517	0.831	0.494	6.6773e-24	5	Rnase4
Heg1	1.4936e-16	0.728744	0.344	0.134	2.29162e-12	5	Heg1
Il6	1.82928e-09	0.720551	0.497	0.307	2.80667e-05	5	Il6
Serpinf1	6.20539e-12	0.716766	0.423	0.224	9.52094e-08	5	Serpinf1
Kdm6b	7.80568e-15	0.709831	0.534	0.278	1.19762e-10	5	Kdm6b
Tppp3	9.19901e-21	0.707022	0.683	0.397	1.4114e-16	5	Tppp3
Ifi202b	1.44203e-13	0.70096	0.238	0.081	2.21251e-09	5	Ifi202b
Lrp1	2.6779e-18	0.700327	0.603	0.317	4.1087e-14	5	Lrp1
Medag	3.48026e-16	0.69277	0.434	0.204	5.33977e-12	5	Medag
Cd81	1.00378e-19	0.690962	0.344	0.116	1.54009e-15	5	Cd81
Lamb2	9.62158e-16	0.689626	0.212	0.061	1.47624e-11	5	Lamb2
Hspb8	9.25991e-13	0.683914	0.429	0.217	1.42075e-08	5	Hspb8
Gstm1	1.00171e-10	0.682104	0.418	0.226	1.53692e-06	5	Gstm1
Ccl7	1.49067e-09	0.678997	0.302	0.144	2.28714e-05	5	Ccl7
Ahnak	1.15988e-16	0.67431	0.709	0.465	1.7796e-12	5	Ahnak
Cd55	1.76411e-08	0.661812	0.466	0.297	0.000270668	5	Cd55
Slit3	1.17022e-13	0.65256	0.36	0.16	1.79547e-09	5	Slit3
Islr	1.3759e-08	0.643762	0.254	0.117	0.000211104	5	Islr
Axl	3.54754e-13	0.638251	0.349	0.155	5.44299e-09	5	Axl
Vasn	9.79829e-13	0.638035	0.307	0.13	1.50335e-08	5	Vasn
Ybx3	2.06331e-10	0.636538	0.434	0.242	3.16574e-06	5	Ybx3
Bhlhe40	2.19572e-15	0.636123	0.45	0.213	3.36889e-11	5	Bhlhe40
Lamc1	1.61171e-16	0.629189	0.582	0.323	2.47284e-12	5	Lamc1
Mt1	6.89689e-11	0.623176	0.788	0.635	1.05819e-06	5	Mt1
Fstl1	7.40373e-18	0.613675	0.841	0.719	1.13595e-13	5	Fstl1
Timp2	3.52734e-18	0.609166	0.783	0.597	5.412e-14	5	Timp2
Nfkb1	1.27906e-10	0.593776	0.27	0.115	1.96246e-06	5	Nfkb1
Dpep1	8.89479e-12	0.590189	0.323	0.142	1.36473e-07	5	Dpep1
Ltbp4	8.54059e-18	0.582737	0.783	0.57	1.31038e-13	5	Ltbp4
Cd34	9.77701e-15	0.57097	0.608	0.343	1.50009e-10	5	Cd34
S100a6	1.69378e-15	0.567119	0.788	0.606	2.59876e-11	5	S100a6
Cfh	6.23195e-09	0.565739	0.434	0.245	9.56168e-05	5	Cfh
Fxyd5	1.60294e-17	0.559996	0.206	0.054	2.4594e-13	5	Fxyd5
Gas1	3.49453e-06	0.55329	0.196	0.094	0.0536166	5	Gas1
Olfml2b	1.00792e-12	0.545745	0.312	0.128	1.54645e-08	5	Olfml2b
Hspg2	7.23668e-12	0.545698	0.344	0.157	1.11032e-07	5	Hspg2
Cyp1b1	1.44821e-14	0.541978	0.164	0.041	2.22199e-10	5	Cyp1b1
Crip1	5.53558e-19	0.537572	0.868	0.706	8.49324e-15	5	Crip1
Sash1	6.96149e-09	0.533201	0.323	0.166	0.00010681	5	Sash1
Mafk	1.60918e-09	0.52155	0.275	0.124	2.46897e-05	5	Mafk
Col5a3	6.04375e-09	0.519976	0.344	0.177	9.27293e-05	5	Col5a3
Setbp1	0.00220117	0.51049	0.153	0.09	1	5	Setbp1
Ar	2.24299e-09	0.499874	0.196	0.075	3.44142e-05	5	Ar
Tnfrsf12a	3.37388e-08	0.498669	0.476	0.303	0.000517655	5	Tnfrsf12a
Mcl1	6.42668e-07	0.498216	0.524	0.365	0.00986045	5	Mcl1
Lsp1	5.44945e-06	0.496954	0.328	0.201	0.0836109	5	Lsp1
Peg3	3.41397e-08	0.496701	0.296	0.147	0.000523806	5	Peg3
Nova1	9.87814e-16	0.495538	0.175	0.043	1.5156e-11	5	Nova1
Clec3b	9.48008e-20	0.495013	0.905	0.725	1.45453e-15	5	Clec3b
Glul	6.03816e-07	0.492858	0.392	0.236	0.00926435	5	Glul
Sik1	5.54534e-06	0.491308	0.217	0.111	0.0850821	5	Sik1
Ddr2	1.01074e-07	0.491001	0.302	0.154	0.00155078	5	Ddr2
Col6a3	5.81839e-11	0.489644	0.677	0.53	8.92716e-07	5	Col6a3
Adamts2	2.11988e-09	0.489198	0.534	0.332	3.25254e-05	5	Adamts2
Prss23	7.16238e-14	0.488323	0.577	0.301	1.09892e-09	5	Prss23
Csrnp1	2.51928e-07	0.48169	0.466	0.294	0.00386533	5	Csrnp1
Slc43a3	2.46082e-07	0.480268	0.402	0.243	0.00377564	5	Slc43a3
Igfbp5	4.17568e-06	0.478024	0.476	0.32	0.0640674	5	Igfbp5
Anxa1	6.43975e-06	0.477448	0.556	0.42	0.0988051	5	Anxa1
Itga5	5.53234e-09	0.474682	0.175	0.064	8.48828e-05	5	Itga5
Fosl2	5.43319e-06	0.472638	0.286	0.162	0.0833615	5	Fosl2
Entpd2	1.08396e-08	0.470142	0.423	0.244	0.000166312	5	Entpd2
S100a10	2.46652e-10	0.469005	0.788	0.61	3.78438e-06	5	S100a10
Dync1h1	1.12529e-09	0.468907	0.228	0.091	1.72653e-05	5	Dync1h1
Creb5	7.26382e-07	0.465566	0.164	0.067	0.0111449	5	Creb5
C3	7.53399e-14	0.459483	0.598	0.333	1.15594e-09	5	C3
Sulf1	1.77768e-08	0.456885	0.153	0.054	0.000272749	5	Sulf1
Slc1a5	1.52213e-05	0.456487	0.254	0.141	0.23354	5	Slc1a5
Lama2	1.09438e-06	0.452827	0.471	0.31	0.0167911	5	Lama2
Man1a	1.86558e-06	0.450271	0.307	0.174	0.0286236	5	Man1a
Ext1	2.1806e-07	0.449262	0.275	0.138	0.0033457	5	Ext1
Bmp1	7.12425e-09	0.444238	0.402	0.22	0.000109307	5	Bmp1
Loxl1	4.81578e-10	0.440056	0.508	0.312	7.38886e-06	5	Loxl1
Itgb5	1.08167e-07	0.428657	0.243	0.116	0.0016596	5	Itgb5
Akap13	4.59349e-06	0.428474	0.275	0.151	0.0704779	5	Akap13
Arap1	1.79458e-07	0.427306	0.217	0.098	0.00275342	5	Arap1
Ddx3y	4.5764e-07	0.426349	0.333	0.185	0.00702157	5	Ddx3y
Col14a1	5.9201e-12	0.425201	0.794	0.588	9.08321e-08	5	Col14a1
Cltb	3.50792e-07	0.424386	0.243	0.117	0.00538221	5	Cltb
Ddb1	4.48431e-06	0.423725	0.233	0.12	0.0688028	5	Ddb1
Pnp	7.60949e-05	0.419704	0.312	0.196	1	5	Pnp
Trip10	1.68912e-06	0.418976	0.201	0.094	0.0259162	5	Trip10
Egfr	5.00468e-09	0.407383	0.222	0.091	7.67868e-05	5	Egfr
Tcf7l1	3.63272e-06	0.405322	0.153	0.065	0.0557369	5	Tcf7l1
Abca8a	9.09842e-05	0.405151	0.302	0.187	1	5	Abca8a
Cmip	0.0023268	0.401996	0.254	0.169	1	5	Cmip
Samd4b	3.21727e-09	0.401755	0.206	0.08	4.93626e-05	5	Samd4b
Scara3	1.26791e-09	0.40169	0.169	0.058	1.94536e-05	5	Scara3
Rbp1	0.000159503	0.400013	0.317	0.215	1	5	Rbp1
Svep1	6.71866e-06	0.39984	0.513	0.337	0.103084	5	Svep1
Pcsk6	5.48094e-09	0.399779	0.175	0.062	8.40941e-05	5	Pcsk6
Ablim1	8.74191e-13	0.392643	0.185	0.055	1.34127e-08	5	Ablim1
Pcsk5	8.98223e-07	0.391714	0.508	0.338	0.0137814	5	Pcsk5
Timp1	1.76076e-05	0.391137	0.169	0.081	0.270153	5	Timp1
Pttg1ip	9.86511e-06	0.38632	0.312	0.182	0.15136	5	Pttg1ip
Tmed5	0.00200294	0.385523	0.286	0.201	1	5	Tmed5
Fyn	0.000223034	0.385169	0.249	0.15	1	5	Fyn
Vat1	5.37018e-07	0.383383	0.249	0.125	0.00823947	5	Vat1
Ntn1	2.23189e-07	0.382712	0.286	0.144	0.00342439	5	Ntn1
Mir22hg	1.74808e-05	0.380516	0.206	0.107	0.268208	5	Mir22hg
Sptbn1	2.7567e-07	0.380182	0.693	0.563	0.0042296	5	Sptbn1
Tuba1c	6.71138e-07	0.377917	0.201	0.091	0.0102973	5	Tuba1c
Klf13	0.000477261	0.377696	0.159	0.086	1	5	Klf13
Malat1	5.39645e-22	0.377273	1	0.991	8.27977e-18	5	Malat1
Ccnd2	0.000867076	0.376635	0.323	0.224	1	5	Ccnd2
Tgfbr2	1.64458e-06	0.371637	0.423	0.259	0.0252328	5	Tgfbr2
Wnk1	0.000154676	0.37136	0.212	0.119	1	5	Wnk1
Taf1d	7.61637e-05	0.370764	0.28	0.169	1	5	Taf1d
Kmt2c	0.00101237	0.36861	0.185	0.109	1	5	Kmt2c
Dpt	3.53824e-15	0.364626	0.984	0.882	5.42872e-11	5	Dpt
Zyx	0.00455014	0.364579	0.164	0.1	1	5	Zyx
Dcn	2.08967e-19	0.361635	1	0.953	3.20618e-15	5	Dcn
Eif5a	0.000306787	0.359411	0.487	0.369	1	5	Eif5a
Htra3	9.77643e-07	0.357776	0.661	0.509	0.015	5	Htra3
Jmjd1c	9.11229e-07	0.357565	0.312	0.17	0.013981	5	Jmjd1c
Adamts4	1.35125e-05	0.357406	0.476	0.334	0.207322	5	Adamts4
Tnfaip6	2.02372e-08	0.356966	0.862	0.67	0.000310499	5	Tnfaip6
Antxr1	0.000570464	0.356457	0.36	0.255	1	5	Antxr1
Mnda	2.75192e-05	0.354057	0.164	0.078	0.422227	5	Mnda
Alas1	1.85298e-05	0.353432	0.259	0.143	0.284302	5	Alas1
Dact1	7.48594e-05	0.352504	0.217	0.12	1	5	Dact1
Csnk1d	0.00820947	0.349539	0.19	0.127	1	5	Csnk1d
C1s	3.14666e-07	0.348309	0.735	0.59	0.00482793	5	C1s
Litaf	0.0034087	0.348287	0.344	0.257	1	5	Litaf
Pdlim7	1.11464e-05	0.34742	0.243	0.129	0.171019	5	Pdlim7
Arpc1b	9.96002e-08	0.346963	0.497	0.308	0.00152817	5	Arpc1b
Ackr4	1.5786e-07	0.346262	0.323	0.165	0.00242205	5	Ackr4
Ifi205	1.21885e-05	0.343977	0.159	0.071	0.187008	5	Ifi205
Dclk1	9.99829e-05	0.343921	0.28	0.172	1	5	Dclk1
Mat2a	0.000173584	0.343852	0.423	0.295	1	5	Mat2a
Rbms1	0.00335815	0.343084	0.397	0.289	1	5	Rbms1
Nr4a3	0.00353103	0.339958	0.206	0.131	1	5	Nr4a3
Mrc2	7.66227e-06	0.339462	0.196	0.095	0.117562	5	Mrc2
Mbnl1	1.0557e-05	0.338514	0.402	0.257	0.161976	5	Mbnl1
Ptgfrn	0.000851598	0.337474	0.233	0.145	1	5	Ptgfrn
Col3a1	1.70513e-17	0.33714	1	0.968	2.61618e-13	5	Col3a1
Maged2	0.00090769	0.334948	0.238	0.149	1	5	Maged2
Whsc1l1	0.00238161	0.333838	0.201	0.128	1	5	Whsc1l1
Fndc3b	0.000430056	0.332557	0.36	0.251	1	5	Fndc3b
Dbn1	2.92013e-09	0.331676	0.217	0.085	4.48036e-05	5	Dbn1
Rap1a	0.0096264	0.329965	0.259	0.184	1	5	Rap1a
Bdkrb1	0.00198913	0.328817	0.18	0.108	1	5	Bdkrb1
Cd44	0.0023678	0.328565	0.217	0.137	1	5	Cd44
Tspo	0.00729597	0.328329	0.317	0.233	1	5	Tspo
Fgfr1	1.53744e-07	0.328179	0.407	0.228	0.00235889	5	Fgfr1
Sec14l1	9.5017e-05	0.328048	0.153	0.074	1	5	Sec14l1
Tmem43	1.39278e-08	0.327584	0.18	0.067	0.000213695	5	Tmem43
Clic4	0.000146982	0.325007	0.444	0.321	1	5	Clic4
Lhfpl2	0.001044	0.321495	0.206	0.125	1	5	Lhfpl2
Pmp22	4.27461e-05	0.320161	0.534	0.397	0.655853	5	Pmp22
Dot1l	0.00507892	0.318929	0.169	0.105	1	5	Dot1l
Aebp1	7.32482e-06	0.318472	0.635	0.487	0.112385	5	Aebp1
Ncor2	1.84433e-06	0.318338	0.164	0.069	0.0282976	5	Ncor2
Msn	2.08715e-06	0.31826	0.291	0.155	0.0320232	5	Msn
Pitpna	0.000640983	0.3172	0.153	0.08	1	5	Pitpna
Rhoq	7.31144e-06	0.313777	0.164	0.073	0.112179	5	Rhoq
Maff	7.93054e-05	0.312807	0.312	0.19	1	5	Maff
Arsi	1.35498e-05	0.312793	0.175	0.082	0.207895	5	Arsi
Tgfbr3	0.000199805	0.31219	0.402	0.273	1	5	Tgfbr3
Arhgap21	0.000323953	0.31197	0.169	0.09	1	5	Arhgap21
H2afy	0.00268289	0.311577	0.206	0.13	1	5	H2afy
Clec11a	0.00221205	0.311132	0.201	0.124	1	5	Clec11a
Itgav	3.7052e-05	0.310225	0.159	0.075	0.568488	5	Itgav
Cdkn1a	1.71614e-05	0.308687	0.529	0.356	0.263308	5	Cdkn1a
Csrp2	1.9656e-05	0.306563	0.196	0.098	0.301582	5	Csrp2
Igsf10	4.56776e-05	0.306291	0.444	0.303	0.700831	5	Igsf10
RP23-103I12.13	0.000387284	0.305892	0.487	0.363	1	5	RP23-103I12.13
Bag3	1.90461e-05	0.304424	0.36	0.224	0.292225	5	Bag3
Ppp1r12c	0.0071842	0.304226	0.159	0.1	1	5	Ppp1r12c
Sbds	0.00529128	0.303878	0.28	0.195	1	5	Sbds
Tmbim1	8.32595e-06	0.303764	0.19	0.091	0.127745	5	Tmbim1
Ccng2	0.0080909	0.30326	0.159	0.099	1	5	Ccng2
Arl5b	0.00151906	0.302057	0.169	0.097	1	5	Arl5b
Rap1b	0.000313951	0.301649	0.354	0.239	1	5	Rap1b
Cdv3	0.00187015	0.301029	0.159	0.091	1	5	Cdv3
Isca1	0.00963314	0.300512	0.153	0.097	1	5	Isca1
Rassf1	0.00195999	0.298592	0.212	0.132	1	5	Rassf1
Ifi27	0.00043877	0.297665	0.169	0.092	1	5	Ifi27
Mmp19	5.63977e-06	0.296892	0.222	0.111	0.086531	5	Mmp19
Rnf122	0.000312441	0.296543	0.19	0.105	1	5	Rnf122
Nfia	0.00720516	0.293494	0.471	0.367	1	5	Nfia
Midn	0.000568848	0.292183	0.238	0.142	1	5	Midn
Ecm2	0.00266244	0.289901	0.286	0.193	1	5	Ecm2
Txnrd1	0.00083476	0.287083	0.27	0.172	1	5	Txnrd1
Ubxn1	0.00223128	0.286487	0.265	0.176	1	5	Ubxn1
Slc29a1	9.44415e-05	0.285161	0.243	0.137	1	5	Slc29a1
Klhl13	1.24571e-05	0.285	0.222	0.113	0.191129	5	Klhl13
Ehd1	0.00336735	0.284937	0.164	0.097	1	5	Ehd1
Spon2	0.000273257	0.284861	0.635	0.521	1	5	Spon2
Ndn	4.82502e-05	0.284436	0.169	0.083	0.740303	5	Ndn
Chmp4b	0.000178573	0.282158	0.418	0.295	1	5	Chmp4b
Igf2r	0.000232403	0.28104	0.159	0.082	1	5	Igf2r
Carhsp1	2.26817e-06	0.280243	0.233	0.115	0.0348005	5	Carhsp1
Il33	0.000691094	0.279964	0.27	0.173	1	5	Il33
Grb10	0.00682723	0.277132	0.212	0.14	1	5	Grb10
Il6st	0.000529224	0.277019	0.27	0.17	1	5	Il6st
Myo9a	0.000683239	0.276185	0.153	0.081	1	5	Myo9a
Pcyt1a	1.58437e-05	0.276083	0.153	0.069	0.24309	5	Pcyt1a
Eln	0.00154118	0.275977	0.153	0.085	1	5	Eln
Tgoln1	0.00180945	0.275449	0.28	0.186	1	5	Tgoln1
Copa	0.0013455	0.27474	0.201	0.12	1	5	Copa
Diap1	0.000402278	0.274319	0.153	0.079	1	5	Diap1
Tns1	2.53766e-05	0.274155	0.212	0.109	0.389354	5	Tns1
Col5a2	4.10149e-07	0.27153	0.815	0.657	0.00629292	5	Col5a2
Smim14	0.00269783	0.270387	0.28	0.192	1	5	Smim14
Ube2r2	0.00353832	0.270019	0.27	0.187	1	5	Ube2r2
Emp3	1.30804e-05	0.270015	0.492	0.333	0.200692	5	Emp3
Snx18	0.00826471	0.266851	0.212	0.141	1	5	Snx18
Eif5	2.12086e-05	0.264493	0.455	0.304	0.325403	5	Eif5
Rhoa	0.000742809	0.263477	0.529	0.413	1	5	Rhoa
Gda	6.79027e-05	0.262722	0.217	0.115	1	5	Gda
Sqstm1	3.8056e-05	0.260071	0.646	0.507	0.583893	5	Sqstm1
Nmt2	0.00126028	0.257233	0.153	0.084	1	5	Nmt2
Nop58	0.00905663	0.257206	0.418	0.336	1	5	Nop58
Scn7a	0.00764268	0.256859	0.265	0.186	1	5	Scn7a
Col6a2	2.92366e-06	0.256671	0.831	0.702	0.0448577	5	Col6a2
Col4a1	0.000599764	0.256276	0.746	0.689	1	5	Col4a1
Tshz2	0.00113368	0.255179	0.339	0.235	1	5	Tshz2
Frmd6	0.000901222	0.254227	0.36	0.255	1	5	Frmd6
Ptprs	0.00199043	0.254221	0.159	0.091	1	5	Ptprs
Ttc28	4.82467e-05	0.253829	0.185	0.092	0.74025	5	Ttc28
Serf1	0.00203136	0.253628	0.217	0.135	1	5	Serf1
Mmp23	0.000431586	0.252267	0.317	0.207	1	5	Mmp23
4930523C07Rik	8.68957e-05	0.252097	0.175	0.089	1	5	4930523C07Rik
Eea1	6.86284e-05	0.250324	0.249	0.14	1	5	Eea1
Ednrb	7.51458e-207	2.66038	0.552	0.026	1.15296e-202	6	Ednrb
Ogn	1.94106e-108	2.20337	0.89	0.251	2.97817e-104	6	Ogn
Col12a1	4.1233e-114	1.9773	0.674	0.11	6.32638e-110	6	Col12a1
Bmp5	2.55801e-136	1.89686	0.547	0.05	3.92475e-132	6	Bmp5
Tagln	2.09005e-152	1.86925	0.75	0.09	3.20677e-148	6	Tagln
Aldh1a1	1.18561e-88	1.86408	0.721	0.177	1.81908e-84	6	Aldh1a1
Acta2	6.33281e-124	1.7145	0.855	0.162	9.71642e-120	6	Acta2
Kcnj8	2.8381e-209	1.71157	0.372	0.005	4.3545e-205	6	Kcnj8
Tmem158	1.28999e-152	1.67209	0.407	0.019	1.97923e-148	6	Tmem158
Cald1	1.79214e-72	1.56453	0.919	0.483	2.74968e-68	6	Cald1
Fgf9	9.1319e-171	1.53204	0.285	0.003	1.40111e-166	6	Fgf9
Col4a5	1.75818e-68	1.51345	0.453	0.073	2.69758e-64	6	Col4a5
Pdgfra	6.92474e-48	1.48583	0.657	0.254	1.06246e-43	6	Pdgfra
Tcf4	6.03501e-39	1.43649	0.698	0.335	9.25951e-35	6	Tcf4
Emid1	3.11882e-47	1.43635	0.355	0.063	4.78521e-43	6	Emid1
Sox6	1.86868e-144	1.42917	0.256	0.004	2.86712e-140	6	Sox6
Myl9	5.57437e-71	1.42309	0.64	0.147	8.55275e-67	6	Myl9
Id2	2.63516e-35	1.39957	0.692	0.346	4.04313e-31	6	Id2
Thbd	5.08035e-45	1.38457	0.663	0.253	7.79478e-41	6	Thbd
Nbl1	1.78506e-51	1.35794	0.773	0.356	2.73882e-47	6	Nbl1
Sept4	6.81712e-53	1.3514	0.61	0.179	1.04595e-48	6	Sept4
Ednra	3.78253e-59	1.32947	0.337	0.044	5.80353e-55	6	Ednra
F3	1.10538e-37	1.27713	0.349	0.073	1.69598e-33	6	F3
Tpm2	2.42891e-55	1.27662	0.651	0.196	3.72668e-51	6	Tpm2
Id1	5.00455e-34	1.267	0.581	0.219	7.67849e-30	6	Id1
Adam19	9.32794e-32	1.24903	0.384	0.106	1.43119e-27	6	Adam19
Palld	9.4801e-30	1.22861	0.529	0.209	1.45453e-25	6	Palld
Wnt5a	8.43231e-41	1.22323	0.267	0.04	1.29377e-36	6	Wnt5a
Trp53i11	5.04428e-92	1.21647	0.25	0.011	7.73943e-88	6	Trp53i11
Alcam	1.56023e-108	1.20632	0.215	0.005	2.39387e-104	6	Alcam
Efnb2	1.68367e-55	1.20196	0.279	0.031	2.58325e-51	6	Efnb2
Uaca	7.12915e-25	1.19742	0.32	0.09	1.09383e-20	6	Uaca
Inhba	1.533e-72	1.19198	0.262	0.019	2.35208e-68	6	Inhba
Pcsk6	7.47558e-45	1.18608	0.326	0.055	1.14698e-40	6	Pcsk6
Bean1	1.0168e-126	1.18591	0.227	0.003	1.56008e-122	6	Bean1
Myh10	2.01694e-34	1.18098	0.372	0.092	3.0946e-30	6	Myh10
Gdnf	1.02324e-44	1.13807	0.262	0.034	1.56995e-40	6	Gdnf
Bpgm	3.73446e-52	1.11964	0.279	0.034	5.72978e-48	6	Bpgm
Ece1	8.55714e-27	1.11389	0.436	0.15	1.31292e-22	6	Ece1
Flna	1.26491e-31	1.09928	0.436	0.132	1.94075e-27	6	Flna
Pdlim3	3.22758e-30	1.09703	0.355	0.09	4.95208e-26	6	Pdlim3
Dio2	6.35411e-105	1.09415	0.174	0.002	9.74911e-101	6	Dio2
Mgll	1.48892e-25	1.08463	0.401	0.13	2.28445e-21	6	Mgll
Nes	1.35241e-36	1.07765	0.262	0.042	2.075e-32	6	Nes
Cav1	4.04588e-47	1.07611	0.326	0.05	6.20759e-43	6	Cav1
Cnn2	4.202e-29	1.0733	0.43	0.134	6.44712e-25	6	Cnn2
Itga11	1.71988e-30	1.06866	0.273	0.056	2.63881e-26	6	Itga11
Actn1	5.36246e-25	1.05815	0.5	0.209	8.22762e-21	6	Actn1
Tspan13	3.36236e-85	1.05552	0.238	0.011	5.15888e-81	6	Tspan13
Gadd45a	1.67458e-22	1.03678	0.477	0.201	2.5693e-18	6	Gadd45a
Gja1	1.26349e-30	1.03325	0.587	0.232	1.93857e-26	6	Gja1
Gm26903	2.60489e-60	1.02467	0.209	0.014	3.99669e-56	6	Gm26903
Tnc	6.6513e-23	1.02186	0.593	0.29	1.02051e-18	6	Tnc
Cd200	1.22686e-30	1.01932	0.32	0.074	1.88238e-26	6	Cd200
Mmp10	1.74678e-41	1.00336	0.523	0.135	2.68009e-37	6	Mmp10
Myl12a	1.76547e-34	0.997839	0.82	0.566	2.70876e-30	6	Myl12a
Twsg1	1.39825e-18	0.990873	0.459	0.211	2.14534e-14	6	Twsg1
Pdlim1	2.3573e-18	0.989557	0.529	0.268	3.6168e-14	6	Pdlim1
Tm4sf1	3.47249e-27	0.988648	0.209	0.036	5.32784e-23	6	Tm4sf1
Myo1e	1.99537e-67	0.98566	0.18	0.008	3.06149e-63	6	Myo1e
Cited2	3.1437e-12	0.98196	0.297	0.123	4.82337e-08	6	Cited2
Casq2	2.8199e-99	0.980152	0.198	0.004	4.32657e-95	6	Casq2
Bmp7	8.2203e-100	0.97896	0.233	0.008	1.26124e-95	6	Bmp7
Rgs10	6.96722e-24	0.974734	0.349	0.105	1.06898e-19	6	Rgs10
Fbn2	3.57641e-33	0.974448	0.221	0.033	5.48728e-29	6	Fbn2
Tmem119	6.93352e-17	0.958988	0.401	0.174	1.06381e-12	6	Tmem119
Myh9	2.8579e-18	0.941139	0.436	0.191	4.38488e-14	6	Myh9
Abcc9	4.62232e-89	0.935716	0.209	0.007	7.09203e-85	6	Abcc9
Smoc2	3.73582e-12	0.935574	0.366	0.178	5.73186e-08	6	Smoc2
Gnai1	3.22476e-17	0.928613	0.384	0.159	4.94776e-13	6	Gnai1
Srpx2	3.54251e-17	0.926089	0.378	0.152	5.43528e-13	6	Srpx2
Ptgis	6.25015e-17	0.918539	0.279	0.091	9.5896e-13	6	Ptgis
Sept7	4.24478e-22	0.912782	0.756	0.578	6.51277e-18	6	Sept7
Hspa12a	2.21784e-52	0.90969	0.209	0.017	3.40282e-48	6	Hspa12a
Pbxip1	1.38785e-19	0.909148	0.413	0.164	2.12937e-15	6	Pbxip1
Ccnd1	7.12618e-18	0.907734	0.366	0.138	1.09337e-13	6	Ccnd1
Tgfbi	2.4335e-14	0.905322	0.494	0.269	3.73373e-10	6	Tgfbi
Ch25h	1.8107e-24	0.89925	0.227	0.046	2.77815e-20	6	Ch25h
Marcks	2.05939e-19	0.897231	0.616	0.361	3.15973e-15	6	Marcks
Myl6	1.02457e-14	0.893182	0.488	0.273	1.57199e-10	6	Myl6
Fam101b	9.48488e-14	0.890466	0.192	0.055	1.45527e-09	6	Fam101b
Tspan6	1.07262e-15	0.890342	0.198	0.052	1.64571e-11	6	Tspan6
Dstn	5.75968e-22	0.873411	0.61	0.323	8.83707e-18	6	Dstn
Tpm4	2.63738e-23	0.857073	0.744	0.484	4.04654e-19	6	Tpm4
Myh11	7.32199e-51	0.842906	0.401	0.068	1.12341e-46	6	Myh11
Nexn	2.42849e-16	0.834857	0.337	0.126	3.72603e-12	6	Nexn
Plat	5.88865e-18	0.833944	0.244	0.068	9.03496e-14	6	Plat
Rerg	5.17381e-55	0.830748	0.151	0.007	7.93818e-51	6	Rerg
Sox4	1.2356e-14	0.824714	0.424	0.201	1.89579e-10	6	Sox4
Procr	3.16514e-20	0.822434	0.279	0.078	4.85628e-16	6	Procr
Actn4	2.78074e-15	0.810815	0.459	0.234	4.26649e-11	6	Actn4
Csrp1	4.3685e-14	0.807347	0.442	0.231	6.7026e-10	6	Csrp1
Spry4	8.98774e-24	0.804233	0.25	0.057	1.37899e-19	6	Spry4
Ramp1	3.73669e-32	0.792887	0.151	0.016	5.7332e-28	6	Ramp1
Hspg2	5.15698e-11	0.791319	0.331	0.159	7.91235e-07	6	Hspg2
Efemp1	6.27783e-16	0.79013	0.558	0.317	9.63208e-12	6	Efemp1
Tkt	0.000100784	0.783561	0.186	0.099	1	6	Tkt
Serpinb6b	8.53342e-25	0.779724	0.174	0.028	1.30928e-20	6	Serpinb6b
Cdh11	9.71944e-15	0.779703	0.483	0.248	1.49125e-10	6	Cdh11
Bmp4	2.26165e-13	0.77295	0.64	0.446	3.47005e-09	6	Bmp4
Tpm1	8.11376e-32	0.772007	0.89	0.64	1.24489e-27	6	Tpm1
Lama4	2.58929e-14	0.76808	0.541	0.321	3.97275e-10	6	Lama4
Sulf1	2.61071e-18	0.761851	0.209	0.051	4.00561e-14	6	Sulf1
Slitrk6	1.15584e-27	0.761569	0.151	0.019	1.7734e-23	6	Slitrk6
Msrb3	1.86116e-13	0.760579	0.209	0.065	2.85558e-09	6	Msrb3
Ptplad2	3.02427e-21	0.746288	0.169	0.03	4.64014e-17	6	Ptplad2
F2r	6.30965e-14	0.741202	0.267	0.096	9.6809e-10	6	F2r
Btbd3	3.8199e-15	0.734451	0.209	0.059	5.86087e-11	6	Btbd3
S100a6	4.10237e-16	0.734176	0.762	0.608	6.29426e-12	6	S100a6
Etv1	6.91887e-24	0.732821	0.169	0.027	1.06156e-19	6	Etv1
Phf17	1.70276e-19	0.727413	0.174	0.035	2.61255e-15	6	Phf17
Mylk	9.17753e-21	0.721058	0.581	0.287	1.40811e-16	6	Mylk
Rdh10	2.0349e-14	0.720454	0.424	0.19	3.12215e-10	6	Rdh10
Cyb5r3	1.11151e-08	0.720401	0.395	0.236	0.000170539	6	Cyb5r3
Lamb1	3.98587e-15	0.715431	0.715	0.556	6.11553e-11	6	Lamb1
Cyth3	3.79297e-11	0.70557	0.343	0.162	5.81955e-07	6	Cyth3
Spats2l	7.45358e-09	0.701193	0.267	0.124	0.00011436	6	Spats2l
Epas1	3.57963e-13	0.700987	0.186	0.054	5.49223e-09	6	Epas1
Tead1	4.27407e-05	0.695928	0.186	0.096	0.655771	6	Tead1
Spry2	3.81578e-08	0.690488	0.43	0.267	0.000585455	6	Spry2
Fhl1	1.39366e-08	0.687141	0.593	0.462	0.00021383	6	Fhl1
Eif4e3	3.79696e-09	0.685754	0.308	0.153	5.82568e-05	6	Eif4e3
Lphn3	5.64081e-09	0.675284	0.151	0.05	8.6547e-05	6	Lphn3
Itga1	8.44758e-21	0.675011	0.198	0.041	1.29611e-16	6	Itga1
Aldh1a2	8.70805e-05	0.671298	0.326	0.216	1	6	Aldh1a2
Dusp3	4.95223e-06	0.662537	0.238	0.127	0.0759821	6	Dusp3
Filip1l	7.5409e-08	0.662187	0.517	0.37	0.001157	6	Filip1l
Hs3st3b1	2.61524e-09	0.655322	0.163	0.055	4.01256e-05	6	Hs3st3b1
Fn1	1.04755e-11	0.655182	0.657	0.467	1.60726e-07	6	Fn1
Ptms	1.05656e-15	0.653317	0.721	0.555	1.62108e-11	6	Ptms
Rala	0.0010709	0.645512	0.227	0.146	1	6	Rala
Vcl	2.89622e-07	0.635213	0.209	0.094	0.00444367	6	Vcl
Tln1	1.0459e-07	0.633946	0.349	0.199	0.00160472	6	Tln1
Itgb1	4.08012e-16	0.629146	0.791	0.673	6.26012e-12	6	Itgb1
Pmepa1	2.16492e-05	0.611366	0.43	0.318	0.332163	6	Pmepa1
Sept11	9.10102e-06	0.610593	0.355	0.23	0.139637	6	Sept11
1700025G04Rik	8.31111e-05	0.608467	0.326	0.222	1	6	1700025G04Rik
Capzb	1.10599e-07	0.607037	0.442	0.288	0.00169691	6	Capzb
Cped1	4.57146e-08	0.602938	0.314	0.167	0.000701398	6	Cped1
Has2	9.02606e-18	0.602572	0.163	0.033	1.38487e-13	6	Has2
Zak	1.83503e-09	0.597872	0.279	0.127	2.81548e-05	6	Zak
Spry1	1.29032e-07	0.596583	0.285	0.145	0.00197974	6	Spry1
Ccdc104	0.00924165	0.593878	0.186	0.126	1	6	Ccdc104
Amotl1	0.000256809	0.592732	0.25	0.158	1	6	Amotl1
Slirp	2.6584e-05	0.590048	0.256	0.148	0.407878	6	Slirp
Gucy1b3	4.3837e-09	0.582063	0.337	0.172	6.72592e-05	6	Gucy1b3
Epb4.1l2	5.07308e-07	0.581546	0.407	0.263	0.00778362	6	Epb4.1l2
Actb	5.12741e-28	0.575723	0.965	0.925	7.86698e-24	6	Actb
Gm11627	6.22737e-09	0.57289	0.157	0.053	9.55466e-05	6	Gm11627
Eva1b	1.70277e-06	0.566077	0.372	0.242	0.0261256	6	Eva1b
Fibin	4.37078e-11	0.562108	0.169	0.051	6.70609e-07	6	Fibin
Prelp	0.000165725	0.559394	0.291	0.188	1	6	Prelp
Psmd4	0.000549051	0.558307	0.262	0.173	1	6	Psmd4
Rbpms	1.51036e-06	0.557636	0.39	0.251	0.0231734	6	Rbpms
Rhoj	6.63735e-07	0.557077	0.494	0.348	0.0101837	6	Rhoj
Fermt2	5.28274e-08	0.556943	0.517	0.368	0.00081053	6	Fermt2
Rnaset2a	4.38372e-05	0.555012	0.262	0.159	0.672594	6	Rnaset2a
Rwdd1	0.000315223	0.5545	0.25	0.157	1	6	Rwdd1
Itm2a	1.68995e-05	0.552347	0.233	0.128	0.259288	6	Itm2a
D8Ertd738e	0.000806224	0.552339	0.297	0.206	1	6	D8Ertd738e
Lamc1	3.26351e-06	0.549643	0.465	0.331	0.050072	6	Lamc1
Cd151	4.89326e-08	0.549068	0.186	0.074	0.000750772	6	Cd151
Nkx2-3	4.5216e-09	0.548145	0.552	0.364	6.93748e-05	6	Nkx2-3
Vapb	3.46417e-05	0.547695	0.297	0.186	0.531507	6	Vapb
Myadm	1.18523e-07	0.54673	0.448	0.289	0.00181849	6	Myadm
Adamts5	3.44609e-05	0.545236	0.174	0.087	0.528734	6	Adamts5
Hoxc8	0.000318239	0.541961	0.198	0.113	1	6	Hoxc8
Foxf1	0.00114226	0.533839	0.244	0.162	1	6	Foxf1
Loxl2	6.96052e-07	0.532862	0.61	0.49	0.0106795	6	Loxl2
Cox6c	7.81624e-07	0.532338	0.657	0.578	0.0119925	6	Cox6c
Psma7	0.000274707	0.532289	0.471	0.378	1	6	Psma7
Fip1l1	1.57553e-05	0.524854	0.256	0.142	0.241734	6	Fip1l1
Fbln7	4.48849e-07	0.522606	0.256	0.127	0.00688669	6	Fbln7
Nr3c1	0.00185048	0.52172	0.314	0.233	1	6	Nr3c1
Ilk	4.10927e-06	0.52147	0.343	0.212	0.0630485	6	Ilk
Cdc42ep3	4.91676e-08	0.516885	0.198	0.079	0.000754379	6	Cdc42ep3
Nrep	0.000695609	0.514907	0.267	0.175	1	6	Nrep
C1qtnf2	0.00303499	0.513763	0.174	0.109	1	6	C1qtnf2
Ctgf	2.08052e-05	0.511395	0.198	0.099	0.319214	6	Ctgf
Mrps21	0.00469378	0.511111	0.18	0.117	1	6	Mrps21
Zeb1	8.70056e-10	0.507371	0.198	0.071	1.33493e-05	6	Zeb1
Gpx1	0.000267959	0.506331	0.407	0.3	1	6	Gpx1
Irak1	0.00949856	0.506286	0.186	0.127	1	6	Irak1
Psmb7	0.000585893	0.497794	0.203	0.121	1	6	Psmb7
Prkar1a	0.000605367	0.495527	0.36	0.265	1	6	Prkar1a
Tgfb1i1	4.91875e-06	0.495493	0.233	0.12	0.0754684	6	Tgfb1i1
Map4	4.57007e-05	0.494735	0.244	0.139	0.701186	6	Map4
Il6ra	1.35153e-06	0.494496	0.174	0.076	0.0207366	6	Il6ra
Pten	0.000110836	0.492137	0.25	0.15	1	6	Pten
Tshz2	7.95315e-05	0.488336	0.355	0.235	1	6	Tshz2
Lgals1	7.32243e-13	0.486944	0.843	0.753	1.12348e-08	6	Lgals1
Tmsb4x	8.59516e-23	0.486333	0.953	0.884	1.31875e-18	6	Tmsb4x
Hdgf	0.00773565	0.485445	0.221	0.155	1	6	Hdgf
Mphosph8	0.0085237	0.484138	0.163	0.103	1	6	Mphosph8
Minos1	6.17289e-07	0.476603	0.564	0.454	0.00947106	6	Minos1
Wipf1	0.00161363	0.476027	0.169	0.099	1	6	Wipf1
Uqcrq	4.21636e-05	0.475783	0.453	0.345	0.646916	6	Uqcrq
Tmsb10	1.80142e-17	0.475668	0.93	0.883	2.76392e-13	6	Tmsb10
Cspg4	3.89971e-09	0.474416	0.157	0.052	5.98332e-05	6	Cspg4
Cd9	6.42913e-05	0.470572	0.32	0.2	0.986422	6	Cd9
Cnih4	0.000893552	0.464563	0.174	0.099	1	6	Cnih4
Afg3l1	0.000104338	0.46337	0.169	0.085	1	6	Afg3l1
Vdac3	0.00268171	0.463351	0.174	0.107	1	6	Vdac3
Ly6e	1.66526e-07	0.463053	0.686	0.6	0.00255501	6	Ly6e
Ehd2	0.000761028	0.46215	0.233	0.148	1	6	Ehd2
Lrrc58	3.67103e-08	0.457607	0.628	0.539	0.000563246	6	Lrrc58
Snrpd3	0.000435917	0.456996	0.355	0.258	1	6	Snrpd3
Lasp1	0.00106545	0.456144	0.169	0.095	1	6	Lasp1
Serbp1	0.000338459	0.45522	0.61	0.559	1	6	Serbp1
Snrpb2	3.90464e-05	0.452187	0.267	0.158	0.599088	6	Snrpb2
Id3	9.85505e-10	0.451609	0.872	0.84	1.51206e-05	6	Id3
Amotl2	0.000650647	0.44933	0.192	0.113	1	6	Amotl2
Csf1	0.00311629	0.446954	0.326	0.248	1	6	Csf1
Gnb4	0.000114188	0.444655	0.209	0.115	1	6	Gnb4
Pls3	0.00244178	0.43935	0.151	0.086	1	6	Pls3
Col6a2	2.50605e-08	0.439182	0.773	0.706	0.000384504	6	Col6a2
Kcnk2	8.98865e-05	0.437211	0.238	0.137	1	6	Kcnk2
Thbs1	0.000835488	0.436293	0.448	0.361	1	6	Thbs1
Glipr2	0.000547666	0.434887	0.192	0.113	1	6	Glipr2
Atpif1	0.00117914	0.434125	0.465	0.371	1	6	Atpif1
Ddx17	0.00767885	0.431709	0.256	0.191	1	6	Ddx17
Fhl2	1.56804e-05	0.428798	0.238	0.126	0.240585	6	Fhl2
Ndufab1	0.000616216	0.426681	0.233	0.145	1	6	Ndufab1
Col6a1	9.24827e-09	0.422422	0.779	0.718	0.000141896	6	Col6a1
Pja2	0.00099605	0.419453	0.169	0.096	1	6	Pja2
Itpripl2	5.53183e-05	0.418938	0.227	0.124	0.848749	6	Itpripl2
Gtf3c6	0.00448043	0.418782	0.169	0.105	1	6	Gtf3c6
Snrpd2	0.00517385	0.418218	0.267	0.193	1	6	Snrpd2
Sfrs18	0.00360823	0.415243	0.262	0.183	1	6	Sfrs18
Dkk3	0.00391469	0.415158	0.355	0.279	1	6	Dkk3
Rbms1	0.000303697	0.414864	0.401	0.289	1	6	Rbms1
Fblim1	8.47201e-05	0.414406	0.238	0.136	1	6	Fblim1
Akap7	0.000258715	0.413528	0.151	0.076	1	6	Akap7
Cbx1	0.00132137	0.413322	0.331	0.237	1	6	Cbx1
Psme2	0.000825741	0.411719	0.262	0.172	1	6	Psme2
Pfn1	6.22269e-06	0.411463	0.605	0.503	0.0954748	6	Pfn1
Syf2	0.00332244	0.40956	0.244	0.166	1	6	Syf2
Ifitm2	0.000193585	0.409032	0.657	0.596	1	6	Ifitm2
Mlf2	0.000361413	0.407151	0.215	0.127	1	6	Mlf2
Atp5j2	0.0018174	0.406792	0.453	0.373	1	6	Atp5j2
Lgals9	0.0042335	0.406215	0.349	0.267	1	6	Lgals9
Cfl2	0.00135042	0.405074	0.227	0.144	1	6	Cfl2
S100a11	6.03564e-09	0.403836	0.791	0.705	9.26048e-05	6	S100a11
Ndufb10	0.00721383	0.40199	0.285	0.21	1	6	Ndufb10
Mrpl18	0.00975716	0.401422	0.174	0.113	1	6	Mrpl18
Schip1	0.00824185	0.398665	0.174	0.111	1	6	Schip1
Pfdn2	0.00435102	0.398507	0.174	0.108	1	6	Pfdn2
Col4a1	1.2484e-05	0.397928	0.733	0.69	0.191541	6	Col4a1
Pip4k2a	0.000648324	0.396457	0.163	0.089	1	6	Pip4k2a
Dusp6	0.000433042	0.395595	0.221	0.133	1	6	Dusp6
Anxa1	0.000246016	0.39506	0.517	0.422	1	6	Anxa1
Hmgn1	0.00361907	0.393173	0.471	0.408	1	6	Hmgn1
Lhfp	0.000377943	0.392722	0.401	0.311	1	6	Lhfp
Vps36	0.000475674	0.39263	0.221	0.132	1	6	Vps36
Shfm1	0.00325168	0.389322	0.529	0.463	1	6	Shfm1
Pdpn	0.00904419	0.38789	0.302	0.232	1	6	Pdpn
Lbh	0.00159867	0.387834	0.238	0.158	1	6	Lbh
Psme2b	0.00397534	0.385391	0.25	0.175	1	6	Psme2b
Slc25a4	3.63945e-05	0.385219	0.593	0.483	0.558401	6	Slc25a4
B230219D22Rik	0.00179127	0.383539	0.238	0.155	1	6	B230219D22Rik
Pkd2	0.00414518	0.380396	0.221	0.149	1	6	Pkd2
Tceb2	0.000402069	0.378286	0.541	0.461	1	6	Tceb2
Ifi27	0.00171728	0.376265	0.163	0.093	1	6	Ifi27
Rnf11	0.00237199	0.376138	0.192	0.119	1	6	Rnf11
Cxcl14	0.00183334	0.376112	0.209	0.125	1	6	Cxcl14
Creb3l2	0.0025409	0.37414	0.186	0.114	1	6	Creb3l2
Pdlim7	0.00166959	0.367595	0.209	0.131	1	6	Pdlim7
RP23-103I12.13	0.00902032	0.367073	0.43	0.367	1	6	RP23-103I12.13
Brd3	0.000165977	0.366199	0.221	0.125	1	6	Brd3
Ccni	0.00441925	0.361872	0.215	0.142	1	6	Ccni
Afap1	2.64371e-05	0.359548	0.192	0.095	0.405625	6	Afap1
Ywhag	0.00859005	0.357962	0.151	0.094	1	6	Ywhag
Islr	0.00554184	0.356896	0.186	0.121	1	6	Islr
Eng	0.00427792	0.356221	0.169	0.105	1	6	Eng
Calm2	0.000267963	0.355787	0.674	0.624	1	6	Calm2
Psmd8	0.0023356	0.353747	0.209	0.134	1	6	Psmd8
Bola2	0.00300589	0.35121	0.198	0.124	1	6	Bola2
Uqcr11	0.00350563	0.349616	0.343	0.254	1	6	Uqcr11
M6pr	7.76926e-05	0.343597	0.227	0.125	1	6	M6pr
Pitpnb	0.00925433	0.343386	0.192	0.127	1	6	Pitpnb
mt-Nd4	0.000113288	0.340734	0.715	0.651	1	6	mt-Nd4
Ndufa8	0.000802888	0.339212	0.203	0.121	1	6	Ndufa8
Cst3	0.000135482	0.336344	0.703	0.697	1	6	Cst3
Pdgfrl	1.08968e-06	0.333613	0.163	0.065	0.0167189	6	Pdgfrl
Rell1	0.0098807	0.332356	0.18	0.117	1	6	Rell1
Frmd6	0.00329755	0.329431	0.343	0.256	1	6	Frmd6
Cd44	0.00542431	0.32481	0.209	0.138	1	6	Cd44
Gng12	0.00688888	0.309373	0.221	0.148	1	6	Gng12
Wdr89	0.00678209	0.304838	0.663	0.653	1	6	Wdr89
Calm1	0.000124016	0.304637	0.785	0.709	1	6	Calm1
Tmx3	0.00182425	0.30419	0.18	0.107	1	6	Tmx3
Malat1	8.41581e-05	0.302426	0.983	0.991	1	6	Malat1
Imp3	0.00185093	0.293607	0.157	0.089	1	6	Imp3
Plac8	0.000686807	0.28328	0.727	0.662	1	6	Plac8
Vamp8	0.00962644	0.280815	0.18	0.118	1	6	Vamp8
mt-Cytb	1.33064e-08	0.280693	0.866	0.882	0.00020416	6	mt-Cytb
Nedd8	0.00854162	0.279903	0.349	0.273	1	6	Nedd8
Snai1	0.00786131	0.277619	0.221	0.148	1	6	Snai1
Tuba1a	0.00324051	0.261931	0.622	0.575	1	6	Tuba1a
Lyve1	0	4.07243	0.864	0.004	0	7	Lyve1
Mmrn1	0	3.61724	0.873	0.006	0	7	Mmrn1
Sdpr	2.24894e-171	3.49874	0.955	0.113	3.45055e-167	7	Sdpr
Aqp1	0	3.05172	0.745	0.008	0	7	Aqp1
Apold1	1.16515e-295	2.86798	0.645	0.013	1.78768e-291	7	Apold1
Ccl21a	0	2.75767	0.764	0.013	0	7	Ccl21a
Lcn2	0	2.6502	0.673	0.003	0	7	Lcn2
Flt4	0	2.59518	0.691	0.003	0	7	Flt4
Cyp4b1	9.85153e-280	2.57723	0.564	0.009	1.51152e-275	7	Cyp4b1
Reln	0	2.52063	0.564	0.002	0	7	Reln
Fabp4	5.53174e-200	2.42187	0.373	0.004	8.48735e-196	7	Fabp4
Gpr97	0	2.41068	0.545	0.001	0	7	Gpr97
Cldn5	0	2.37146	0.482	0.001	0	7	Cldn5
Tspan18	6.62575e-148	2.328	0.573	0.034	1.01659e-143	7	Tspan18
Fgl2	1.12469e-79	2.29845	0.727	0.134	1.72561e-75	7	Fgl2
Mmrn2	0	2.24902	0.464	0.001	0	7	Mmrn2
Dusp2	1.92021e-216	2.1552	0.445	0.007	2.94618e-212	7	Dusp2
Cd24a	6.6511e-115	2.15381	0.509	0.036	1.02048e-110	7	Cd24a
Egfl7	0	2.13559	0.491	0.001	0	7	Egfl7
Cav1	4.2069e-123	2.09777	0.591	0.046	6.45465e-119	7	Cav1
Timp3	1.69169e-59	1.9775	0.809	0.248	2.59556e-55	7	Timp3
Gpr116	5.88075e-232	1.96693	0.445	0.006	9.02284e-228	7	Gpr116
Emcn	2.7711e-228	1.96442	0.364	0.002	4.25169e-224	7	Emcn
Kdr	6.97605e-285	1.96008	0.418	0.001	1.07034e-280	7	Kdr
Nrp2	2.6222e-71	1.94014	0.582	0.087	4.02324e-67	7	Nrp2
Gng11	1.20557e-56	1.88277	0.791	0.253	1.84971e-52	7	Gng11
Ecscr	7.30066e-104	1.85568	0.473	0.034	1.12014e-99	7	Ecscr
Rgs16	8.04945e-66	1.84814	0.418	0.045	1.23503e-61	7	Rgs16
Col23a1	2.24117e-106	1.84706	0.427	0.026	3.43863e-102	7	Col23a1
Prox1	2.47614e-229	1.84645	0.391	0.003	3.79915e-225	7	Prox1
Gimap6	4.12124e-231	1.83671	0.345	0.001	6.32322e-227	7	Gimap6
Stab1	5.47832e-151	1.8214	0.382	0.01	8.40538e-147	7	Stab1
Cd9	3.80625e-48	1.78897	0.682	0.191	5.83993e-44	7	Cd9
Rnd1	5.40286e-162	1.78546	0.355	0.007	8.2896e-158	7	Rnd1
Pecam1	1.62675e-221	1.75404	0.355	0.002	2.49592e-217	7	Pecam1
Pard6g	1.51547e-54	1.69095	0.382	0.046	2.32518e-50	7	Pard6g
Ptprb	1.70404e-164	1.63324	0.255	0.001	2.61451e-160	7	Ptprb
Gmfg	8.18146e-194	1.61842	0.309	0.002	1.25528e-189	7	Gmfg
Fxyd6	3.38139e-66	1.59789	0.364	0.033	5.18807e-62	7	Fxyd6
Nudt4	1.25709e-36	1.59103	0.573	0.163	1.92876e-32	7	Nudt4
Lrrfip1	7.63641e-45	1.58471	0.545	0.12	1.17165e-40	7	Lrrfip1
Maf	2.96363e-33	1.57407	0.664	0.257	4.54709e-29	7	Maf
Rab11a	1.70665e-31	1.546	0.445	0.109	2.61851e-27	7	Rab11a
Pcp4l1	1.75185e-140	1.54209	0.309	0.006	2.68786e-136	7	Pcp4l1
Nr2f2	6.68986e-39	1.54189	0.418	0.077	1.02643e-34	7	Nr2f2
Ece1	1.26777e-36	1.5216	0.564	0.151	1.94514e-32	7	Ece1
Crim1	1.3493e-48	1.50583	0.309	0.033	2.07023e-44	7	Crim1
Tm4sf1	1.93586e-46	1.50238	0.318	0.036	2.97019e-42	7	Tm4sf1
Arhgap29	3.89515e-32	1.50227	0.418	0.093	5.97633e-28	7	Arhgap29
Hspb1	2.31405e-20	1.48146	0.291	0.066	3.55045e-16	7	Hspb1
Ppfibp1	1.25171e-23	1.47685	0.473	0.156	1.92049e-19	7	Ppfibp1
Mrc1	2.54337e-163	1.47	0.245	0.001	3.90229e-159	7	Mrc1
Cdh5	4.08799e-204	1.45136	0.309	0.001	6.2722e-200	7	Cdh5
Thy1	6.7911e-34	1.43016	0.327	0.054	1.04196e-29	7	Thy1
H2-Q7	1.78643e-32	1.42876	0.564	0.168	2.74092e-28	7	H2-Q7
Cav2	4.77557e-67	1.42683	0.236	0.011	7.32715e-63	7	Cav2
Cyp26b1	2.75233e-88	1.41507	0.191	0.004	4.2229e-84	7	Cyp26b1
Gimap4	4.89577e-149	1.41176	0.218	0.001	7.51158e-145	7	Gimap4
Gbp9	1.59773e-27	1.40246	0.327	0.065	2.45139e-23	7	Gbp9
Arhgdib	5.37254e-109	1.39919	0.245	0.005	8.2431e-105	7	Arhgdib
Aplp2	1.00786e-26	1.39622	0.618	0.253	1.54637e-22	7	Aplp2
Dusp3	1.11277e-22	1.38087	0.418	0.123	1.70733e-18	7	Dusp3
Erg	3.45363e-65	1.38032	0.2	0.008	5.2989e-61	7	Erg
Bcr	1.01012e-26	1.37729	0.382	0.09	1.54982e-22	7	Bcr
Ptpn18	1.697e-53	1.37401	0.182	0.008	2.6037e-49	7	Ptpn18
Tie1	2.66553e-97	1.35753	0.273	0.009	4.08973e-93	7	Tie1
Dab2	7.56923e-17	1.3564	0.327	0.096	1.16135e-12	7	Dab2
S1pr1	9.75986e-121	1.34703	0.245	0.004	1.49745e-116	7	S1pr1
Nxn	9.30198e-43	1.33849	0.3	0.035	1.4272e-38	7	Nxn
Pvrl2	5.54304e-52	1.33721	0.309	0.03	8.50469e-48	7	Pvrl2
Lbp	6.69628e-23	1.30854	0.291	0.061	1.02741e-18	7	Lbp
Gpihbp1	1.00481e-155	1.3062	0.227	0.001	1.54168e-151	7	Gpihbp1
Slc9a3r2	1.56275e-34	1.30495	0.4	0.078	2.39773e-30	7	Slc9a3r2
Galnt18	1.71111e-123	1.30249	0.255	0.004	2.62536e-119	7	Galnt18
Slc45a3	8.4147e-170	1.30024	0.255	0.001	1.29107e-165	7	Slc45a3
Gngt2	3.73603e-97	1.28955	0.245	0.007	5.7322e-93	7	Gngt2
Notch1	8.69476e-30	1.28675	0.245	0.034	1.33404e-25	7	Notch1
Lrg1	1.55763e-156	1.279	0.236	0.001	2.38988e-152	7	Lrg1
Sema3d	5.90017e-50	1.27841	0.191	0.01	9.05263e-46	7	Sema3d
Stc1	4.17163e-56	1.27628	0.2	0.01	6.40052e-52	7	Stc1
Gpm6a	1.92332e-105	1.26991	0.218	0.004	2.95096e-101	7	Gpm6a
Elk3	9.33692e-30	1.26514	0.3	0.05	1.43256e-25	7	Elk3
Prss23	9.36876e-34	1.26453	0.764	0.301	1.43745e-29	7	Prss23
H2-Q6	1.52517e-25	1.26041	0.345	0.078	2.34007e-21	7	H2-Q6
Serinc3	1.88031e-14	1.25999	0.455	0.205	2.88495e-10	7	Serinc3
Sh3gl3	8.52795e-121	1.25719	0.245	0.004	1.30844e-116	7	Sh3gl3
Rarb	1.56116e-46	1.2553	0.2	0.013	2.39529e-42	7	Rarb
Prelp	2.1558e-21	1.24733	0.5	0.183	3.30764e-17	7	Prelp
Dtx1	1.99134e-100	1.24566	0.227	0.005	3.05532e-96	7	Dtx1
2900026A02Rik	6.48312e-47	1.23483	0.245	0.02	9.94705e-43	7	2900026A02Rik
Il2rg	2.65234e-63	1.22524	0.182	0.006	4.06948e-59	7	Il2rg
Gbp4	1.93728e-29	1.22338	0.273	0.042	2.97237e-25	7	Gbp4
Fam43a	1.69546e-45	1.2151	0.236	0.019	2.60134e-41	7	Fam43a
Utrn	1.24966e-12	1.21412	0.291	0.096	1.91735e-08	7	Utrn
Txnip	7.6236e-12	1.21194	0.464	0.244	1.16969e-07	7	Txnip
Isg15	2.78809e-14	1.2114	0.373	0.136	4.27776e-10	7	Isg15
Podxl	3.54443e-95	1.21119	0.182	0.002	5.43823e-91	7	Podxl
Abhd17b	1.21269e-23	1.20998	0.255	0.045	1.86063e-19	7	Abhd17b
Grap	4.1321e-79	1.20851	0.2	0.005	6.33988e-75	7	Grap
Tbx1	1.78063e-128	1.17373	0.182	0	2.73201e-124	7	Tbx1
Arl4a	5.77886e-17	1.16583	0.327	0.096	8.8665e-13	7	Arl4a
Zbp1	1.12391e-25	1.16557	0.282	0.051	1.72442e-21	7	Zbp1
Dock9	7.65495e-53	1.16397	0.245	0.017	1.1745e-48	7	Dock9
Sema6a	1.62629e-35	1.16323	0.236	0.026	2.49522e-31	7	Sema6a
Ltc4s	3.97254e-107	1.15881	0.182	0.001	6.09507e-103	7	Ltc4s
Plk2	1.85032e-12	1.15162	0.327	0.118	2.83895e-08	7	Plk2
Mgll	4.93446e-15	1.15118	0.382	0.136	7.57094e-11	7	Mgll
Ntn1	1.31086e-12	1.13968	0.364	0.145	2.01125e-08	7	Ntn1
Meox1	4.19522e-42	1.1396	0.209	0.016	6.43672e-38	7	Meox1
Pitpnc1	3.71164e-22	1.13321	0.182	0.025	5.69477e-18	7	Pitpnc1
She	1.91818e-38	1.13044	0.2	0.016	2.94306e-34	7	She
Myct1	9.0074e-104	1.12555	0.164	0.001	1.38201e-99	7	Myct1
Snrk	1.67049e-29	1.12008	0.245	0.034	2.56303e-25	7	Snrk
Bst2	1.41356e-12	1.11461	0.491	0.259	2.16882e-08	7	Bst2
Dhrs3	1.01068e-27	1.11445	0.2	0.024	1.55069e-23	7	Dhrs3
Tmsb4x	6.27257e-40	1.10784	0.927	0.886	9.624e-36	7	Tmsb4x
Dlg1	1.13196e-05	1.09648	0.191	0.082	0.173676	7	Dlg1
Dusp6	1.29958e-06	1.09444	0.273	0.133	0.0199394	7	Dusp6
Scn1b	1.40739e-22	1.09067	0.264	0.05	2.15936e-18	7	Scn1b
Gbp7	1.60956e-08	1.08954	0.355	0.173	0.000246954	7	Gbp7
Sult1a1	4.22659e-37	1.08931	0.191	0.016	6.48486e-33	7	Sult1a1
Tiparp	1.31199e-06	1.0876	0.309	0.162	0.0201299	7	Tiparp
Ptpn14	8.58177e-21	1.07867	0.191	0.029	1.3167e-16	7	Ptpn14
KCTD12	7.66203e-15	1.07217	0.336	0.112	1.17559e-10	7	KCTD12
Cyp1b1	4.77638e-12	1.07171	0.182	0.043	7.3284e-08	7	Cyp1b1
Sepp1	2.11032e-15	1.07151	0.736	0.599	3.23787e-11	7	Sepp1
Utp3	1.38321e-10	1.06562	0.218	0.067	2.12226e-06	7	Utp3
Ets1	4.1364e-10	1.06483	0.218	0.069	6.34648e-06	7	Ets1
Kcnk5	7.79826e-69	1.06288	0.164	0.004	1.19649e-64	7	Kcnk5
Ccnd1	7.25641e-15	1.06139	0.382	0.141	1.11335e-10	7	Ccnd1
Plcb4	4.79333e-51	1.05936	0.209	0.013	7.3544e-47	7	Plcb4
Hsd3b7	8.71573e-22	1.05403	0.291	0.063	1.33725e-17	7	Hsd3b7
F11r	4.50926e-45	1.04415	0.245	0.021	6.91856e-41	7	F11r
Marcksl1	3.31769e-13	1.04295	0.327	0.113	5.09033e-09	7	Marcksl1
Tmem88	2.22172e-16	1.04052	0.173	0.03	3.40879e-12	7	Tmem88
Fam174b	6.72401e-12	1.03795	0.209	0.056	1.03166e-07	7	Fam174b
Arap3	4.14123e-95	1.03678	0.182	0.002	6.3539e-91	7	Arap3
Sned1	1.47087e-13	1.03433	0.155	0.029	2.25676e-09	7	Sned1
Eng	1.50448e-13	1.02897	0.309	0.102	2.30833e-09	7	Eng
Gbp2	3.36057e-13	1.01923	0.436	0.189	5.15613e-09	7	Gbp2
Ifi27	8.68145e-10	1.0105	0.255	0.091	1.33199e-05	7	Ifi27
Ndrg1	5.83949e-13	1.00766	0.3	0.1	8.95952e-09	7	Ndrg1
Pde2a	4.0832e-38	1.00752	0.173	0.012	6.26485e-34	7	Pde2a
Syn3	3.49244e-12	1.00113	0.182	0.043	5.35845e-08	7	Syn3
Yes1	9.97111e-15	1.00003	0.182	0.036	1.52987e-10	7	Yes1
Tshz2	1.5854e-09	0.996987	0.436	0.235	2.43249e-05	7	Tshz2
Efna1	5.02327e-60	0.989767	0.173	0.006	7.7072e-56	7	Efna1
Rasgrp3	7.52827e-103	0.987196	0.182	0.002	1.15506e-98	7	Rasgrp3
Crip2	6.47102e-13	0.985366	0.518	0.263	9.92849e-09	7	Crip2
Gimap5	3.39401e-109	0.978173	0.164	0.001	5.20742e-105	7	Gimap5
Gnai2	2.0262e-09	0.977383	0.473	0.285	3.1088e-05	7	Gnai2
Hspa4l	1.21622e-27	0.976314	0.227	0.031	1.86605e-23	7	Hspa4l
Ucp2	1.78848e-14	0.966374	0.345	0.119	2.74407e-10	7	Ucp2
Ddit4	2.73681e-06	0.964151	0.282	0.139	0.0419908	7	Ddit4
Pla2g16	2.27985e-09	0.959678	0.264	0.101	3.49798e-05	7	Pla2g16
Lyn	9.18941e-35	0.958214	0.182	0.015	1.40993e-30	7	Lyn
Ramp2	5.5543e-12	0.957064	0.5	0.269	8.52197e-08	7	Ramp2
Adam10	2.40367e-10	0.955946	0.291	0.108	3.68795e-06	7	Adam10
Tpm3	1.21087e-09	0.951742	0.555	0.391	1.85783e-05	7	Tpm3
Icam2	3.74574e-109	0.949845	0.164	0.001	5.74709e-105	7	Icam2
Rhoj	2.92999e-09	0.94939	0.536	0.349	4.49548e-05	7	Rhoj
Adrb2	5.4644e-30	0.948626	0.182	0.018	8.38403e-26	7	Adrb2
Lims1	1.03134e-10	0.926581	0.327	0.132	1.58239e-06	7	Lims1
Oaz2	3.03059e-07	0.922081	0.273	0.125	0.00464984	7	Oaz2
Arrdc4	1.56455e-18	0.918543	0.209	0.039	2.40049e-14	7	Arrdc4
Map4k2	9.90936e-42	0.912952	0.164	0.009	1.52039e-37	7	Map4k2
Klf2	9.47614e-06	0.912839	0.5	0.388	0.145392	7	Klf2
Tmem64	0.000672021	0.912836	0.209	0.115	1	7	Tmem64
Ctnnal1	1.10573e-41	0.906309	0.164	0.009	1.69653e-37	7	Ctnnal1
Klf7	3.5653e-11	0.90536	0.345	0.139	5.47024e-07	7	Klf7
Gucy1b3	1.03458e-07	0.903754	0.345	0.175	0.00158736	7	Gucy1b3
Camk2n1	1.17772e-09	0.894613	0.545	0.354	1.80697e-05	7	Camk2n1
Tppp3	7.68703e-08	0.883323	0.564	0.408	0.00117942	7	Tppp3
Akap12	0.000157961	0.88292	0.445	0.34	1	7	Akap12
Mall	3.10351e-97	0.882197	0.155	0.001	4.76171e-93	7	Mall
Olfm1	2.25092e-05	0.879426	0.173	0.073	0.345358	7	Olfm1
Itga9	3.67496e-08	0.879055	0.164	0.049	0.00056385	7	Itga9
Gramd1a	9.51133e-12	0.878047	0.209	0.056	1.45932e-07	7	Gramd1a
Sptlc2	9.38047e-11	0.877652	0.236	0.074	1.43925e-06	7	Sptlc2
Psmb8	3.13705e-08	0.873859	0.391	0.208	0.000481317	7	Psmb8
Marcks	4.37981e-09	0.873045	0.555	0.367	6.71994e-05	7	Marcks
Nfat5	8.33031e-11	0.868302	0.236	0.075	1.27812e-06	7	Nfat5
Rps4y2	3.16886e-09	0.867477	0.2	0.062	4.86199e-05	7	Rps4y2
Ehd4	2.56633e-07	0.866751	0.173	0.058	0.00393752	7	Ehd4
Ipo11	7.55809e-28	0.865926	0.164	0.016	1.15964e-23	7	Ipo11
Comt	3.34197e-05	0.860574	0.364	0.234	0.512758	7	Comt
Ehd1	3.79644e-08	0.858837	0.245	0.096	0.000582488	7	Ehd1
Prex2	1.48301e-15	0.858723	0.164	0.028	2.27539e-11	7	Prex2
Gypc	6.30213e-10	0.847438	0.209	0.064	9.66936e-06	7	Gypc
Mical2	3.84019e-22	0.846788	0.164	0.02	5.89201e-18	7	Mical2
Msn	0.000153444	0.846771	0.273	0.159	1	7	Msn
Pak2	9.8e-07	0.845671	0.282	0.134	0.0150361	7	Pak2
Foxp1	1.09276e-09	0.838814	0.291	0.113	1.67662e-05	7	Foxp1
Rtfdc1	2.47657e-05	0.837757	0.155	0.06	0.379981	7	Rtfdc1
Cd151	1.16548e-09	0.833101	0.227	0.074	1.78819e-05	7	Cd151
Il33	0.000441667	0.829388	0.282	0.175	1	7	Il33
Fkbp1a	1.95257e-09	0.827307	0.509	0.306	2.99584e-05	7	Fkbp1a
Gucy1a3	2.05064e-05	0.827216	0.355	0.227	0.314629	7	Gucy1a3
Cox17	2.98431e-06	0.819567	0.336	0.185	0.0457883	7	Cox17
Phactr2	3.06015e-05	0.815348	0.155	0.06	0.469519	7	Phactr2
Pea15a	2.75005e-06	0.812408	0.327	0.179	0.042194	7	Pea15a
F2rl1	1.35964e-42	0.812357	0.164	0.009	2.0861e-38	7	F2rl1
Tpm3-rs7	1.39906e-06	0.807761	0.464	0.311	0.0214658	7	Tpm3-rs7
Ly6e	3.18154e-09	0.805176	0.709	0.601	4.88143e-05	7	Ly6e
Cp	2.06035e-07	0.804482	0.445	0.273	0.0031612	7	Cp
Zcchc6	0.00202083	0.801974	0.236	0.144	1	7	Zcchc6
Asap1	1.37721e-10	0.798181	0.245	0.079	2.11305e-06	7	Asap1
Tgm2	1.01743e-06	0.797141	0.5	0.354	0.0156104	7	Tgm2
H2-K1	8.9234e-21	0.786134	0.873	0.757	1.36912e-16	7	H2-K1
Actn4	1.93805e-05	0.783827	0.382	0.241	0.297354	7	Actn4
Palm	2.95011e-06	0.777956	0.191	0.076	0.0452635	7	Palm
Degs1	7.18511e-05	0.774597	0.327	0.205	1	7	Degs1
Pim3	2.23302e-05	0.773042	0.264	0.138	0.342612	7	Pim3
Cd81	2.24251e-05	0.771836	0.255	0.125	0.344069	7	Cd81
4931406P16Rik	5.17945e-07	0.77133	0.155	0.05	0.00794683	7	4931406P16Rik
Ctnna1	2.57511e-09	0.766991	0.409	0.21	3.951e-05	7	Ctnna1
Myh9	7.51413e-05	0.763314	0.327	0.199	1	7	Myh9
Cd200	9.1697e-07	0.759797	0.209	0.082	0.0140691	7	Cd200
Smad1	2.22416e-05	0.759502	0.218	0.101	0.341252	7	Smad1
Adipor1	0.000259597	0.756867	0.191	0.096	1	7	Adipor1
Sumo3	1.40397e-05	0.752512	0.2	0.088	0.215411	7	Sumo3
Xiap	2.95395e-07	0.736476	0.209	0.079	0.00453224	7	Xiap
Chst15	4.22053e-05	0.731691	0.155	0.062	0.647557	7	Chst15
Apc	6.43741e-08	0.729737	0.218	0.079	0.000987692	7	Apc
Xaf1	7.43427e-07	0.727501	0.218	0.086	0.0114064	7	Xaf1
Nck1	5.59731e-05	0.727456	0.155	0.062	0.858795	7	Nck1
Maff	0.000122664	0.726096	0.318	0.192	1	7	Maff
Icam1	5.12456e-06	0.724303	0.564	0.457	0.0786261	7	Icam1
Nampt	5.02799e-05	0.722208	0.182	0.079	0.771444	7	Nampt
Zcchc14	1.30407e-06	0.721444	0.191	0.073	0.0200083	7	Zcchc14
Foxo1	2.56923e-07	0.714467	0.218	0.084	0.00394198	7	Foxo1
Glud1	8.32913e-06	0.712195	0.3	0.162	0.127794	7	Glud1
Arl6ip1	0.0011504	0.706977	0.291	0.193	1	7	Arl6ip1
Macf1	0.000492348	0.704535	0.327	0.219	1	7	Macf1
Id1	0.000139132	0.700869	0.364	0.233	1	7	Id1
4632428N05Rik	3.31581e-10	0.697589	0.164	0.041	5.08745e-06	7	4632428N05Rik
Piezo2	5.64156e-05	0.69745	0.173	0.075	0.865585	7	Piezo2
Tgfbr2	7.60783e-05	0.694451	0.391	0.264	1	7	Tgfbr2
Igtp	2.71112e-06	0.693468	0.164	0.058	0.0415967	7	Igtp
Ctsd	0.00352891	0.689142	0.336	0.259	1	7	Ctsd
Tgfb1	7.64321e-13	0.687238	0.155	0.03	1.1727e-08	7	Tgfb1
Nfkbia	4.24854e-14	0.686957	0.855	0.858	6.51853e-10	7	Nfkbia
Irgm1	2.33013e-05	0.677907	0.164	0.064	0.357512	7	Irgm1
Spen	0.00120546	0.673376	0.173	0.09	1	7	Spen
Smc4	0.00104323	0.671014	0.236	0.14	1	7	Smc4
Rac1	5.81642e-05	0.657355	0.391	0.267	0.892414	7	Rac1
Peli1	0.00568821	0.654157	0.155	0.085	1	7	Peli1
Psme2b	0.000619243	0.651108	0.282	0.176	1	7	Psme2b
Sh3bgrl3	0.00339655	0.650866	0.2	0.12	1	7	Sh3bgrl3
Cd47	1.06759e-05	0.649185	0.545	0.43	0.163801	7	Cd47
Rasgrp2	3.25922e-05	0.645422	0.155	0.06	0.500062	7	Rasgrp2
Sgk1	0.00143748	0.644429	0.309	0.21	1	7	Sgk1
S100a16	6.27014e-05	0.644099	0.355	0.223	0.962028	7	S100a16
Iigp1	0.000337529	0.64364	0.427	0.297	1	7	Iigp1
Psme2	0.00108456	0.640688	0.273	0.174	1	7	Psme2
Rbms1	0.00300744	0.63639	0.373	0.292	1	7	Rbms1
Calm1	1.45857e-10	0.63602	0.8	0.71	2.23789e-06	7	Calm1
Ppp1r2	0.000325586	0.634904	0.445	0.338	1	7	Ppp1r2
Ldb2	3.45918e-05	0.634401	0.155	0.061	0.530742	7	Ldb2
Map4k5	4.68566e-05	0.632771	0.164	0.067	0.71892	7	Map4k5
Tcn2	0.00786609	0.630437	0.209	0.134	1	7	Tcn2
Psme1	0.00280106	0.6302	0.364	0.28	1	7	Psme1
Zfhx3	0.00505561	0.627866	0.164	0.091	1	7	Zfhx3
H2-D1	9.77952e-21	0.625748	0.945	0.866	1.50047e-16	7	H2-D1
Aprt	0.000942223	0.621335	0.245	0.146	1	7	Aprt
Ctnnb1	0.00203214	0.617881	0.3	0.2	1	7	Ctnnb1
Ptpn12	4.9442e-06	0.617217	0.209	0.088	0.0758588	7	Ptpn12
Mef2a	0.00590227	0.612667	0.236	0.158	1	7	Mef2a
Ppp2r5a	1.03995e-06	0.610577	0.209	0.082	0.015956	7	Ppp2r5a
Anp32a	0.000142507	0.605831	0.445	0.33	1	7	Anp32a
Ift43	0.000555789	0.600472	0.2	0.105	1	7	Ift43
Arpc3	0.00295542	0.599572	0.391	0.317	1	7	Arpc3
Cyb5r3	0.0021283	0.597147	0.336	0.241	1	7	Cyb5r3
Stat1	0.008012	0.590352	0.245	0.169	1	7	Stat1
Tns1	3.51359e-06	0.589574	0.245	0.11	0.053909	7	Tns1
Capns1	0.00246957	0.589235	0.409	0.342	1	7	Capns1
Ccnt1	5.81458e-06	0.588719	0.173	0.066	0.0892131	7	Ccnt1
Tcf4	4.25964e-05	0.581199	0.482	0.349	0.653557	7	Tcf4
Pdlim1	0.000437111	0.578729	0.391	0.277	1	7	Pdlim1
Wnk1	0.00193039	0.577107	0.209	0.121	1	7	Wnk1
Hsp90ab1	1.3027e-14	0.57492	0.918	0.893	1.99873e-10	7	Hsp90ab1
Nfe2l2	0.000455013	0.56788	0.355	0.239	1	7	Nfe2l2
Lgals8	3.87423e-05	0.566999	0.2	0.09	0.594423	7	Lgals8
Cnn3	0.00186669	0.565394	0.373	0.285	1	7	Cnn3
Smtn	0.00364939	0.564026	0.155	0.083	1	7	Smtn
Vgll4	0.00241573	0.562419	0.155	0.079	1	7	Vgll4
Myl12a	2.16575e-06	0.559159	0.664	0.576	0.0332291	7	Myl12a
Nfib	4.96192e-05	0.556632	0.555	0.429	0.761307	7	Nfib
Cox5a	0.000405793	0.555923	0.3	0.185	1	7	Cox5a
Slc20a1	0.000738364	0.552478	0.155	0.073	1	7	Slc20a1
Calcrl	2.63148e-06	0.552437	0.282	0.134	0.0403747	7	Calcrl
Add1	0.00796048	0.549317	0.191	0.116	1	7	Add1
H2-T22	0.00665159	0.548267	0.264	0.182	1	7	H2-T22
Vps28	0.00112614	0.54722	0.245	0.147	1	7	Vps28
Fscn1	0.00860435	0.539901	0.227	0.15	1	7	Fscn1
Csnk1e	0.00130249	0.535413	0.155	0.075	1	7	Csnk1e
Actr2	0.00455763	0.533575	0.218	0.134	1	7	Actr2
Leprot	0.00317313	0.53108	0.345	0.251	1	7	Leprot
Fth1	1.63132e-11	0.522686	0.855	0.874	2.50293e-07	7	Fth1
Laptm4a	7.73394e-09	0.519454	0.764	0.714	0.000118662	7	Laptm4a
Sptbn1	2.13625e-05	0.519257	0.645	0.567	0.327765	7	Sptbn1
Stox2	0.00808721	0.510286	0.164	0.094	1	7	Stox2
Rab5c	0.00472019	0.498628	0.191	0.112	1	7	Rab5c
Irf2	0.00532981	0.49664	0.173	0.098	1	7	Irf2
Gclm	0.00136197	0.489159	0.155	0.075	1	7	Gclm
B2m	2.38837e-17	0.481381	0.991	0.952	3.66448e-13	7	B2m
Gnas	1.55261e-06	0.478972	0.764	0.743	0.0238218	7	Gnas
Psmb9	0.00753061	0.478618	0.191	0.116	1	7	Psmb9
Gja1	0.00257033	0.476401	0.355	0.247	1	7	Gja1
Tap2	0.000320393	0.47528	0.182	0.087	1	7	Tap2
H2-T23	0.00912446	0.472808	0.355	0.281	1	7	H2-T23
Cox4i1	0.000283321	0.472635	0.618	0.538	1	7	Cox4i1
Ncl	0.00259245	0.467664	0.591	0.581	1	7	Ncl
Fcho2	0.00482825	0.456776	0.182	0.104	1	7	Fcho2
Sugt1	0.0077839	0.435568	0.191	0.115	1	7	Sugt1
Ifitm3	1.08084e-09	0.434066	0.918	0.887	1.65833e-05	7	Ifitm3
Elovl5	0.00247354	0.416	0.155	0.078	1	7	Elovl5
Dazap2	0.00941751	0.412714	0.173	0.102	1	7	Dazap2
Rps21	2.1465e-05	0.39492	0.745	0.731	0.329337	7	Rps21
Gnb1	0.00566731	0.381572	0.255	0.167	1	7	Gnb1
S100a10	0.00590188	0.373174	0.645	0.619	1	7	S100a10
Sik1	0.00742889	0.362277	0.191	0.114	1	7	Sik1
Actb	6.04157e-07	0.328628	0.945	0.926	0.00926959	7	Actb
Tpm4	0.00542583	0.313984	0.573	0.495	1	7	Tpm4
Ubc	0.00110888	0.312001	0.8	0.827	1	7	Ubc
Tagln2	0.00310602	0.311799	0.655	0.632	1	7	Tagln2
Myh11	3.7133e-201	3.21391	0.921	0.063	5.69731e-197	8	Myh11
Actg2	2.01489e-271	2.96431	0.809	0.027	3.09144e-267	8	Actg2
Acta2	6.65197e-104	2.82985	0.966	0.177	1.02061e-99	8	Acta2
Tagln	2.62354e-133	2.69994	0.91	0.102	4.0253e-129	8	Tagln
Lmod1	2.90681e-224	2.60316	0.663	0.021	4.45991e-220	8	Lmod1
Mylk	1.23117e-65	2.56052	0.91	0.285	1.88899e-61	8	Mylk
Cnn1	4.49391e-268	2.53755	0.506	0.005	6.89501e-264	8	Cnn1
Myl9	2.49421e-93	2.51921	0.888	0.153	3.82686e-89	8	Myl9
Tpm2	2.75999e-73	2.39968	0.876	0.201	4.23466e-69	8	Tpm2
Pdlim3	3.66014e-92	2.04059	0.719	0.087	5.61575e-88	8	Pdlim3
Cdc42ep3	1.91267e-84	2.03074	0.629	0.071	2.9346e-80	8	Cdc42ep3
Actc1	4.47953e-78	2.01864	0.371	0.023	6.87295e-74	8	Actc1
Fbxl22	3.17551e-142	1.95448	0.483	0.019	4.87218e-138	8	Fbxl22
Tes	3.25302e-89	1.91929	0.652	0.071	4.99111e-85	8	Tes
Tpm1	1.15047e-52	1.88202	1	0.643	1.76516e-48	8	Tpm1
Npnt	1.07494e-111	1.83464	0.36	0.012	1.64928e-107	8	Npnt
Nexn	2.75103e-57	1.7317	0.674	0.122	4.2209e-53	8	Nexn
Ckb	2.81118e-33	1.68969	0.64	0.197	4.3132e-29	8	Ckb
Hhip	3.00236e-61	1.65803	0.292	0.018	4.60653e-57	8	Hhip
Dstn	7.06873e-35	1.61156	0.798	0.325	1.08456e-30	8	Dstn
Csrp1	3.02003e-35	1.57702	0.719	0.229	4.63363e-31	8	Csrp1
Id4	7.07847e-25	1.42326	0.348	0.069	1.08605e-20	8	Id4
Flna	5.07918e-21	1.34287	0.461	0.139	7.79299e-17	8	Flna
Myl6	1.99463e-22	1.3304	0.64	0.274	3.06035e-18	8	Myl6
Map1b	1.37301e-36	1.32177	0.382	0.056	2.10661e-32	8	Map1b
Cnn2	5.35131e-25	1.26156	0.506	0.14	8.21051e-21	8	Cnn2
Mustn1	2.13702e-23	1.24281	0.315	0.059	3.27883e-19	8	Mustn1
Filip1l	4.16622e-19	1.24093	0.719	0.368	6.39224e-15	8	Filip1l
Myocd	1.63071e-69	1.17122	0.213	0.007	2.502e-65	8	Myocd
Agt	8.44855e-26	1.1548	0.472	0.113	1.29626e-21	8	Agt
Cald1	5.72927e-23	1.13031	0.843	0.495	8.79042e-19	8	Cald1
Postn	1.05374e-06	1.10719	0.494	0.32	0.0161676	8	Postn
Vcl	2.71337e-19	1.05931	0.371	0.093	4.16312e-15	8	Vcl
Pdgfc	4.20346e-49	1.05378	0.169	0.007	6.44937e-45	8	Pdgfc
Actn1	4.49283e-14	1.03282	0.517	0.215	6.89334e-10	8	Actn1
Lpp	3.00185e-13	1.00618	0.472	0.193	4.60573e-09	8	Lpp
Fermt2	1.31765e-12	1.00304	0.652	0.369	2.02168e-08	8	Fermt2
Aspn	8.71068e-18	0.995821	0.843	0.684	1.33648e-13	8	Aspn
Des	7.17825e-07	0.990191	0.18	0.058	0.0110136	8	Des
Palld	2.22776e-10	0.971713	0.461	0.219	3.41805e-06	8	Palld
Slmap	9.2582e-08	0.961053	0.247	0.092	0.00142049	8	Slmap
Sox4	7.01148e-10	0.953024	0.438	0.206	1.07577e-05	8	Sox4
Actb	8.23236e-31	0.945726	0.978	0.926	1.26309e-26	8	Actb
Cfl2	1.12898e-13	0.944426	0.404	0.141	1.7322e-09	8	Cfl2
Ehbp1l1	1.04764e-06	0.923381	0.157	0.047	0.0160739	8	Ehbp1l1
Btbd3	5.07543e-06	0.922482	0.18	0.063	0.0778723	8	Btbd3
Klhl23	9.2744e-17	0.917226	0.191	0.031	1.42297e-12	8	Klhl23
Adamdec1	8.73717e-26	0.913318	0.978	0.761	1.34054e-21	8	Adamdec1
Hspb1	7.53431e-06	0.90627	0.191	0.07	0.115599	8	Hspb1
Fhl1	5.99133e-12	0.893983	0.719	0.462	9.1925e-08	8	Fhl1
Pgm5	3.77061e-55	0.89356	0.169	0.005	5.78525e-51	8	Pgm5
Cryab	0.00188571	0.888236	0.258	0.155	1	8	Cryab
Lrrc58	3.0178e-11	0.876024	0.719	0.539	4.63021e-07	8	Lrrc58
Rasl11a	1.644e-06	0.873836	0.27	0.111	0.0252239	8	Rasl11a
Tmsb4x	3.30031e-27	0.854071	1	0.885	5.06367e-23	8	Tmsb4x
Cpxm2	2.41411e-06	0.827179	0.258	0.111	0.0370397	8	Cpxm2
Gas1	1.05247e-07	0.804528	0.258	0.096	0.00161481	8	Gas1
Fblim1	2.26827e-07	0.803036	0.315	0.136	0.0034802	8	Fblim1
Cnn3	2.14578e-06	0.800605	0.472	0.283	0.0329227	8	Cnn3
Aoc3	8.35122e-09	0.798825	0.157	0.038	0.000128133	8	Aoc3
Nkx2-3	1.7119e-10	0.79378	0.64	0.366	2.62657e-06	8	Nkx2-3
Fam101b	4.44387e-11	0.78885	0.225	0.058	6.81823e-07	8	Fam101b
Tgfb1i1	1.45762e-07	0.787602	0.292	0.121	0.00223643	8	Tgfb1i1
Ppp1r12a	1.58769e-07	0.785562	0.36	0.164	0.00243599	8	Ppp1r12a
Sdpr	2.92292e-18	0.782864	0.449	0.132	4.48464e-14	8	Sdpr
Tmem100	4.64787e-07	0.778118	0.191	0.062	0.00713122	8	Tmem100
Pfn1	2.96186e-08	0.776013	0.652	0.504	0.000454439	8	Pfn1
Actn4	3.47571e-07	0.760596	0.438	0.24	0.00533279	8	Actn4
Cap1	1.08152e-05	0.758355	0.281	0.133	0.165938	8	Cap1
Rgs2	2.60314e-07	0.756506	0.416	0.207	0.003994	8	Rgs2
Azi2	4.83306e-08	0.755595	0.315	0.13	0.000741536	8	Azi2
Gpx1	3.02122e-05	0.748783	0.461	0.301	0.463546	8	Gpx1
Ilk	1.1603e-05	0.747631	0.371	0.214	0.178025	8	Ilk
Fendrr	0.000129549	0.747543	0.18	0.075	1	8	Fendrr
Ccdc107	1.25293e-06	0.746007	0.213	0.079	0.0192237	8	Ccdc107
Wdr1	0.00100955	0.740985	0.169	0.08	1	8	Wdr1
Ndufa11	0.00106531	0.739246	0.36	0.239	1	8	Ndufa11
Itgb1	9.28437e-12	0.737931	0.798	0.675	1.4245e-07	8	Itgb1
Ncam1	1.28012e-07	0.735677	0.449	0.236	0.00196409	8	Ncam1
Ctgf	2.67129e-06	0.735251	0.247	0.1	0.0409856	8	Ctgf
Tln1	0.000882285	0.734761	0.326	0.204	1	8	Tln1
Acaa2	2.52036e-06	0.733912	0.292	0.135	0.0386698	8	Acaa2
Pip4k2a	0.00259893	0.722553	0.18	0.091	1	8	Pip4k2a
Ppp1r12b	1.59597e-10	0.718994	0.18	0.041	2.4487e-06	8	Ppp1r12b
Gm26735	2.2221e-07	0.718559	0.18	0.054	0.00340937	8	Gm26735
Pbxip1	1.70615e-06	0.705186	0.348	0.172	0.0261775	8	Pbxip1
B230219D22Rik	0.000100136	0.698625	0.292	0.155	1	8	B230219D22Rik
Ncald	6.62293e-07	0.693921	0.191	0.063	0.0101616	8	Ncald
Esyt2	0.000284154	0.693537	0.213	0.103	1	8	Esyt2
Vasp	1.11395e-05	0.690321	0.18	0.066	0.170914	8	Vasp
Prkcdbp	1.24938e-06	0.685702	0.528	0.345	0.0191692	8	Prkcdbp
Mgll	4.1031e-05	0.675565	0.281	0.14	0.629538	8	Mgll
2310022B05Rik	6.5359e-05	0.667269	0.202	0.087	1	8	2310022B05Rik
1810011O10Rik	0.000212003	0.664475	0.292	0.16	1	8	1810011O10Rik
Nol7	1.56982e-05	0.661043	0.36	0.196	0.240857	8	Nol7
Atpif1	6.65376e-05	0.660022	0.506	0.373	1	8	Atpif1
Nrep	0.00160044	0.659691	0.292	0.177	1	8	Nrep
Rdh10	6.41012e-05	0.657228	0.36	0.197	0.983504	8	Rdh10
Ppp1r14a	2.73577e-06	0.656946	0.371	0.194	0.0419749	8	Ppp1r14a
Jhdm1d	0.00463939	0.650347	0.157	0.081	1	8	Jhdm1d
Pros1	7.48264e-09	0.645011	0.449	0.216	0.000114806	8	Pros1
Siva1	0.00832941	0.640005	0.169	0.094	1	8	Siva1
Smtn	0.00205257	0.630788	0.169	0.083	1	8	Smtn
Lima1	0.00037092	0.618144	0.36	0.227	1	8	Lima1
Atf3	0.00962568	0.610082	0.663	0.631	1	8	Atf3
Ccdc23	0.000634757	0.60994	0.202	0.1	1	8	Ccdc23
Adk	0.00740707	0.609165	0.169	0.093	1	8	Adk
Mdk	3.85623e-05	0.601804	0.528	0.344	0.591661	8	Mdk
Lgals1	2.68043e-09	0.597856	0.865	0.755	4.11259e-05	8	Lgals1
P2ry14	0.000688451	0.595201	0.461	0.324	1	8	P2ry14
Ccl11	3.67344e-06	0.59365	0.685	0.507	0.0563617	8	Ccl11
Cox6b1	9.85045e-06	0.588685	0.551	0.375	0.151135	8	Cox6b1
Ntf3	1.98259e-05	0.584647	0.191	0.072	0.304189	8	Ntf3
Mpc2	0.00859959	0.581011	0.36	0.267	1	8	Mpc2
Ndufb9	0.00187486	0.58033	0.36	0.245	1	8	Ndufb9
Igf1	0.000185724	0.579491	0.652	0.595	1	8	Igf1
Thsd4	4.18273e-12	0.565562	0.157	0.028	6.41756e-08	8	Thsd4
Cs	0.00349953	0.560733	0.169	0.086	1	8	Cs
M6pr	6.78785e-05	0.553731	0.258	0.126	1	8	M6pr
H2afy	0.00425918	0.549942	0.225	0.131	1	8	H2afy
Ednrb	1.62712e-10	0.547102	0.202	0.048	2.49648e-06	8	Ednrb
Vim	1.20045e-08	0.5442	0.899	0.83	0.000184185	8	Vim
Cd9	0.00278287	0.542298	0.315	0.203	1	8	Cd9
Kank2	0.00680355	0.537884	0.157	0.082	1	8	Kank2
Nap1l4	0.00445181	0.528993	0.247	0.149	1	8	Nap1l4
Tead1	0.000680681	0.524398	0.202	0.098	1	8	Tead1
Fhl2	0.00223086	0.523226	0.236	0.129	1	8	Fhl2
Cast	0.00796334	0.519792	0.236	0.148	1	8	Cast
Lims1	0.0012309	0.515636	0.247	0.136	1	8	Lims1
Cfl1	0.00688796	0.510354	0.562	0.483	1	8	Cfl1
Tpm4	0.0043315	0.505514	0.551	0.496	1	8	Tpm4
Clic4	0.00279727	0.503562	0.438	0.325	1	8	Clic4
Atp5k	0.00657984	0.498787	0.382	0.293	1	8	Atp5k
Tspan18	3.48453e-06	0.497678	0.157	0.048	0.0534631	8	Tspan18
Rbms3	0.00293558	0.491361	0.247	0.143	1	8	Rbms3
Lphn3	1.97659e-07	0.491247	0.18	0.052	0.00303268	8	Lphn3
Ccdc50	0.0098437	0.483179	0.247	0.158	1	8	Ccdc50
Pdcl3	0.00200889	0.481186	0.202	0.107	1	8	Pdcl3
Rbpms	0.0029046	0.479343	0.371	0.255	1	8	Rbpms
Actr3	0.00532871	0.473768	0.27	0.172	1	8	Actr3
Arpc2	0.00842658	0.473678	0.551	0.459	1	8	Arpc2
mt-Nd5	0.00636545	0.469029	0.528	0.472	1	8	mt-Nd5
Kctd10	0.00182313	0.460751	0.169	0.081	1	8	Kctd10
H3f3a	0.0076911	0.457179	0.382	0.28	1	8	H3f3a
Rpl37	1.83739e-05	0.449939	0.82	0.742	0.28191	8	Rpl37
Svil	0.00290728	0.445587	0.191	0.099	1	8	Svil
Cbx1	0.00742977	0.444875	0.337	0.239	1	8	Cbx1
Ptms	0.00215356	0.442968	0.652	0.561	1	8	Ptms
Akap12	0.00134667	0.442183	0.461	0.341	1	8	Akap12
Ppp1r15a	0.00192039	0.43624	0.685	0.616	1	8	Ppp1r15a
Atp8b1	0.00862708	0.434441	0.191	0.109	1	8	Atp8b1
Plac8	0.000122803	0.421346	0.764	0.662	1	8	Plac8
Cox8a	0.000454854	0.420827	0.573	0.439	1	8	Cox8a
Fstl1	7.6566e-06	0.415963	0.787	0.724	0.117475	8	Fstl1
Tnrc6b	0.000614	0.415095	0.191	0.088	1	8	Tnrc6b
Myl12a	0.000359739	0.402776	0.674	0.577	1	8	Myl12a
Bmp5	0.000589528	0.397813	0.169	0.072	1	8	Bmp5
Parva	0.00143809	0.397766	0.281	0.167	1	8	Parva
Tmem47	0.000257247	0.396232	0.157	0.063	1	8	Tmem47
Cryzl1	0.000621001	0.394981	0.157	0.067	1	8	Cryzl1
Atp6v0d1	0.00409667	0.389292	0.225	0.129	1	8	Atp6v0d1
Foxf1	0.00368391	0.384746	0.27	0.164	1	8	Foxf1
Ppap2b	0.000298813	0.38229	0.798	0.713	1	8	Ppap2b
Sh3bgrl	0.00251798	0.37949	0.472	0.347	1	8	Sh3bgrl
Kif5b	0.00665184	0.373889	0.472	0.378	1	8	Kif5b
Rpl8	0.00111176	0.367433	0.742	0.723	1	8	Rpl8
Arid5b	0.00619002	0.360675	0.315	0.208	1	8	Arid5b
Calm1	8.62473e-05	0.358235	0.787	0.711	1	8	Calm1
Marcksl1	0.0035881	0.351559	0.213	0.117	1	8	Marcksl1
Ptma	8.2115e-06	0.351161	0.809	0.698	0.125989	8	Ptma
Fbxo30	0.00994885	0.336837	0.157	0.083	1	8	Fbxo30
Fos	7.64623e-05	0.331329	0.933	0.9	1	8	Fos
Bcr	0.00834794	0.330727	0.18	0.097	1	8	Bcr
Rps9	0.00407769	0.310358	0.82	0.788	1	8	Rps9
mt-Nd1	0.000407827	0.305736	0.775	0.733	1	8	mt-Nd1
Tmem176b	0.00215444	0.291897	0.809	0.742	1	8	Tmem176b
Eif1	0.00253932	0.289685	0.753	0.731	1	8	Eif1
Top2a	0	2.84676	0.784	0.007	0	9	Top2a
Prc1	0	2.56638	0.693	0.005	0	9	Prc1
Mki67	0	2.21383	0.67	0.009	0	9	Mki67
2810417H13Rik	0	2.04413	0.591	0.006	0	9	2810417H13Rik
Ube2c	6.77662e-296	1.97004	0.466	0.002	1.03974e-291	9	Ube2c
Smc2	1.90835e-161	1.93678	0.636	0.03	2.92798e-157	9	Smc2
Tpx2	1.27141e-307	1.93545	0.545	0.004	1.95072e-303	9	Tpx2
D17H6S56E-5	7.15163e-262	1.87995	0.568	0.009	1.09727e-257	9	D17H6S56E-5
Hmgb2	1.88079e-105	1.87871	0.705	0.069	2.8857e-101	9	Hmgb2
Smc4	6.28193e-71	1.87384	0.761	0.127	9.63836e-67	9	Smc4
Birc5	3.73338e-299	1.73065	0.489	0.003	5.72813e-295	9	Birc5
Tuba1b	1.31584e-45	1.68817	0.898	0.373	2.01889e-41	9	Tuba1b
Nusap1	2.33256e-239	1.68362	0.42	0.003	3.57885e-235	9	Nusap1
Incenp	8.40069e-128	1.67828	0.386	0.012	1.28892e-123	9	Incenp
Pbk	9.58487e-287	1.64553	0.455	0.002	1.47061e-282	9	Pbk
Tubb5	1.2443e-52	1.63791	0.875	0.256	1.90912e-48	9	Tubb5
Mmp10	4.55771e-28	1.61561	0.557	0.144	6.9929e-24	9	Mmp10
Tmpo	2.22716e-91	1.61187	0.614	0.057	3.41713e-87	9	Tmpo
Hist1h2al	1.66783e-31	1.58396	0.352	0.055	2.55895e-27	9	Hist1h2al
Cenpa	4.72426e-148	1.58036	0.307	0.004	7.24843e-144	9	Cenpa
Hmmr	1.35944e-271	1.56295	0.386	0.001	2.08579e-267	9	Hmmr
Ckap2l	7.84109e-237	1.55531	0.432	0.004	1.20306e-232	9	Ckap2l
Cenpf	1.35998e-170	1.54699	0.352	0.005	2.08662e-166	9	Cenpf
Kif23	3.29285e-250	1.538	0.42	0.003	5.05222e-246	9	Kif23
Cdca8	4.71471e-242	1.51435	0.432	0.004	7.23378e-238	9	Cdca8
Spc25	1.10993e-188	1.51243	0.398	0.006	1.70296e-184	9	Spc25
Dek	2.12048e-40	1.49981	0.795	0.244	3.25345e-36	9	Dek
Cdk1	2.52185e-172	1.48314	0.398	0.007	3.86928e-168	9	Cdk1
Ckap2	9.2392e-163	1.48159	0.341	0.005	1.41757e-158	9	Ckap2
Rrm2	3.77077e-126	1.4614	0.409	0.014	5.78549e-122	9	Rrm2
Ccnb2	2.39766e-185	1.45114	0.375	0.005	3.67873e-181	9	Ccnb2
RP23-45G16.5	2.66771e-107	1.44631	0.375	0.015	4.09307e-103	9	RP23-45G16.5
Lig1	4.26314e-96	1.43726	0.409	0.021	6.54093e-92	9	Lig1
H2afz	1.12821e-58	1.42191	0.568	0.078	1.73102e-54	9	H2afz
Rrm1	1.46962e-62	1.40852	0.364	0.028	2.25483e-58	9	Rrm1
Bub1	1.14037e-237	1.38668	0.341	0.001	1.74967e-233	9	Bub1
Slfn9	2.03222e-155	1.37805	0.33	0.005	3.11804e-151	9	Slfn9
Anln	2.08031e-163	1.37801	0.318	0.004	3.19182e-159	9	Anln
Cenpe	2.92564e-138	1.34274	0.261	0.003	4.48881e-134	9	Cenpe
Diap3	5.64309e-172	1.32526	0.295	0.002	8.65819e-168	9	Diap3
Spc24	1.57066e-185	1.32333	0.33	0.003	2.40986e-181	9	Spc24
Cdc20	1.53266e-133	1.31872	0.273	0.004	2.35156e-129	9	Cdc20
Ccdc34	2.28395e-58	1.31795	0.557	0.074	3.50427e-54	9	Ccdc34
Nucks1	4.50622e-40	1.3172	0.693	0.175	6.91389e-36	9	Nucks1
Stmn1	1.37292e-170	1.29768	0.386	0.007	2.10648e-166	9	Stmn1
Esco2	3.57773e-210	1.27422	0.341	0.002	5.48931e-206	9	Esco2
Tacc3	5.52104e-127	1.27168	0.352	0.009	8.47094e-123	9	Tacc3
Ezh2	8.48924e-47	1.2676	0.386	0.044	1.3025e-42	9	Ezh2
Hirip3	2.50367e-50	1.23839	0.466	0.059	3.84139e-46	9	Hirip3
Racgap1	1.12214e-206	1.232	0.352	0.002	1.72171e-202	9	Racgap1
Zfp367	7.71081e-80	1.23001	0.284	0.011	1.18307e-75	9	Zfp367
Arl6ip1	3.21718e-20	1.22158	0.568	0.186	4.93611e-16	9	Arl6ip1
Ncapg	3.61146e-198	1.21503	0.341	0.002	5.54106e-194	9	Ncapg
Gmnn	5.82173e-130	1.21193	0.295	0.005	8.93228e-126	9	Gmnn
Dut	3.19817e-53	1.20751	0.477	0.059	4.90695e-49	9	Dut
H2afv	1.20792e-34	1.20723	0.614	0.147	1.85331e-30	9	H2afv
Ndc80	6.69402e-123	1.19959	0.239	0.003	1.02706e-118	9	Ndc80
Fam111a	1.9585e-52	1.1594	0.386	0.038	3.00492e-48	9	Fam111a
Rad21	2.76004e-35	1.15622	0.545	0.111	4.23473e-31	9	Rad21
Cks1b	4.64364e-62	1.15015	0.455	0.045	7.12473e-58	9	Cks1b
Lmnb1	2.86894e-76	1.1494	0.341	0.019	4.40182e-72	9	Lmnb1
Tyms	6.32763e-73	1.13963	0.341	0.02	9.70848e-69	9	Tyms
Cdca3	6.14989e-237	1.13702	0.33	0	9.43578e-233	9	Cdca3
2700094K13Rik	3.81167e-30	1.13031	0.375	0.064	5.84825e-26	9	2700094K13Rik
Dnajc9	1.0745e-45	1.09872	0.364	0.039	1.64861e-41	9	Dnajc9
Atad2	1.35651e-64	1.08992	0.409	0.034	2.08129e-60	9	Atad2
Kif15	3.96438e-188	1.07483	0.284	0.001	6.08255e-184	9	Kif15
Rpa3	1.17457e-32	1.06866	0.455	0.082	1.80214e-28	9	Rpa3
Prr11	2.17146e-133	1.06595	0.273	0.004	3.33167e-129	9	Prr11
H2afx	5.12929e-42	1.06495	0.352	0.04	7.86987e-38	9	H2afx
Pcna	6.69409e-23	1.0648	0.545	0.159	1.02707e-18	9	Pcna
Kif11	2.62236e-113	1.05661	0.205	0.002	4.02349e-109	9	Kif11
Knstrn	1.11464e-103	1.05582	0.216	0.003	1.7102e-99	9	Knstrn
Prim1	2.49762e-72	1.0398	0.295	0.014	3.8321e-68	9	Prim1
Nuf2	1.72873e-147	1.02454	0.318	0.005	2.65238e-143	9	Nuf2
Tk1	1.13849e-155	1.01729	0.307	0.004	1.74679e-151	9	Tk1
Ska1	2.90835e-170	1.01526	0.25	0.001	4.46229e-166	9	Ska1
Tubb4b	2.91108e-18	1.00799	0.455	0.135	4.46646e-14	9	Tubb4b
Hmgn2	2.22422e-27	0.997968	0.341	0.057	3.41262e-23	9	Hmgn2
Sgol2	5.57557e-145	0.992775	0.25	0.002	8.5546e-141	9	Sgol2
Ect2	7.86908e-135	0.990878	0.25	0.002	1.20735e-130	9	Ect2
Ccna2	3.35074e-100	0.987394	0.216	0.003	5.14104e-96	9	Ccna2
Kif22	3.06335e-129	0.980692	0.227	0.002	4.7001e-125	9	Kif22
Usp1	2.43485e-33	0.977731	0.432	0.073	3.73579e-29	9	Usp1
Anp32b	2.16431e-18	0.961405	0.739	0.348	3.3207e-14	9	Anp32b
Kif20b	1.70694e-114	0.959842	0.25	0.004	2.61897e-110	9	Kif20b
Rangap1	2.09461e-28	0.956585	0.284	0.038	3.21376e-24	9	Rangap1
Pmf1	8.65127e-71	0.937695	0.284	0.013	1.32737e-66	9	Pmf1
Kif20a	1.26011e-96	0.931624	0.193	0.002	1.93339e-92	9	Kif20a
Ranbp1	2.42907e-21	0.926899	0.659	0.231	3.72692e-17	9	Ranbp1
Cxcl14	1.97841e-15	0.899458	0.409	0.122	3.03547e-11	9	Cxcl14
Mis18bp1	3.27924e-119	0.890128	0.227	0.002	5.03133e-115	9	Mis18bp1
Ncapg2	7.46492e-46	0.887499	0.216	0.013	1.14534e-41	9	Ncapg2
Tcf19	6.37651e-82	0.882432	0.25	0.008	9.78348e-78	9	Tcf19
Timm50	3.68993e-21	0.876907	0.25	0.039	5.66145e-17	9	Timm50
Mns1	8.20031e-74	0.875082	0.205	0.005	1.25817e-69	9	Mns1
Trim59	2.36419e-24	0.869381	0.205	0.023	3.62738e-20	9	Trim59
Whsc1	5.69548e-31	0.865765	0.318	0.044	8.73857e-27	9	Whsc1
Cenpw	2.08331e-64	0.865359	0.261	0.012	3.19642e-60	9	Cenpw
Plk4	1.7528e-60	0.857696	0.261	0.014	2.68932e-56	9	Plk4
Ncapd3	4.72937e-26	0.854241	0.17	0.015	7.25627e-22	9	Ncapd3
Kifc1	1.6046e-153	0.839787	0.227	0.001	2.46194e-149	9	Kifc1
Anp32e	2.11329e-19	0.834754	0.511	0.154	3.24241e-15	9	Anp32e
Kif4	4.43289e-119	0.82907	0.159	0	6.80139e-115	9	Kif4
2700029M09Rik	1.42201e-22	0.825463	0.386	0.083	2.18179e-18	9	2700029M09Rik
Cdca7	1.71823e-35	0.825169	0.227	0.019	2.63628e-31	9	Cdca7
Gm4204	1.09519e-13	0.820415	0.557	0.237	1.68036e-09	9	Gm4204
Tubb6	6.03386e-13	0.81935	0.534	0.238	9.25775e-09	9	Tubb6
Ran	3.07063e-14	0.813245	0.511	0.203	4.71127e-10	9	Ran
Bub3	1.10476e-18	0.798465	0.273	0.052	1.69503e-14	9	Bub3
Hells	2.98095e-53	0.798388	0.239	0.013	4.57367e-49	9	Hells
Casc5	2.56797e-105	0.791378	0.193	0.002	3.94003e-101	9	Casc5
Cdkn2c	4.3717e-24	0.788948	0.261	0.038	6.7075e-20	9	Cdkn2c
Mcm3	3.30021e-46	0.788214	0.25	0.017	5.06351e-42	9	Mcm3
Dtymk	4.51185e-23	0.785073	0.409	0.09	6.92253e-19	9	Dtymk
Siva1	6.15153e-18	0.781851	0.364	0.089	9.43829e-14	9	Siva1
Itgb3bp	1.58193e-22	0.78102	0.261	0.04	2.42715e-18	9	Itgb3bp
Suz12	1.07094e-10	0.778707	0.227	0.059	1.64315e-06	9	Suz12
Trip13	9.0357e-100	0.777459	0.17	0.001	1.38635e-95	9	Trip13
Dlgap5	2.82361e-119	0.761665	0.17	0	4.33227e-115	9	Dlgap5
Tipin	1.11873e-24	0.759857	0.307	0.05	1.71646e-20	9	Tipin
Mad2l1	3.37751e-85	0.758745	0.182	0.003	5.18211e-81	9	Mad2l1
Calm2	3.55842e-15	0.757761	0.875	0.62	5.45969e-11	9	Calm2
Banf1	5.40831e-13	0.757388	0.489	0.192	8.29798e-09	9	Banf1
Baz1b	1.68476e-15	0.756571	0.5	0.175	2.58493e-11	9	Baz1b
Cenpm	8.53616e-132	0.754952	0.239	0.002	1.3097e-127	9	Cenpm
Clspn	5.06321e-100	0.754112	0.205	0.003	7.76849e-96	9	Clspn
Aspm	5.24226e-69	0.751778	0.17	0.004	8.0432e-65	9	Aspm
Nap1l1	4.79644e-13	0.749536	0.591	0.265	7.35918e-09	9	Nap1l1
Psip1	2.36344e-15	0.74841	0.523	0.188	3.62623e-11	9	Psip1
Pnn	1.65388e-10	0.747705	0.455	0.19	2.53754e-06	9	Pnn
Hdgf	5.28405e-15	0.746871	0.455	0.151	8.10732e-11	9	Hdgf
H1f0	1.6485e-07	0.746414	0.386	0.179	0.00252929	9	H1f0
Ywhah	1.70554e-12	0.743458	0.409	0.14	2.61681e-08	9	Ywhah
Dnmt1	2.81392e-24	0.741538	0.216	0.026	4.31739e-20	9	Dnmt1
Haus8	7.64318e-28	0.736626	0.205	0.02	1.17269e-23	9	Haus8
Larp1b	1.47531e-17	0.735053	0.205	0.032	2.26357e-13	9	Larp1b
Cbx1	9.72013e-12	0.734234	0.545	0.234	1.49136e-07	9	Cbx1
Cox7a2	2.67781e-13	0.726448	0.716	0.378	4.10857e-09	9	Cox7a2
Sf3b3	1.06193e-07	0.726397	0.17	0.046	0.00162932	9	Sf3b3
Snrpd1	6.82867e-17	0.716279	0.409	0.113	1.04772e-12	9	Snrpd1
Pa2g4	1.56288e-13	0.713193	0.477	0.17	2.39793e-09	9	Pa2g4
H2-Q6	2.48971e-08	0.704747	0.25	0.082	0.000381996	9	H2-Q6
Mcm4	6.26222e-18	0.70473	0.205	0.031	9.60812e-14	9	Mcm4
Pcna-ps2	3.84876e-17	0.703999	0.295	0.062	5.90516e-13	9	Pcna-ps2
Melk	2.54509e-78	0.70223	0.159	0.002	3.90493e-74	9	Melk
Hn1	1.04094e-10	0.700941	0.352	0.123	1.59711e-06	9	Hn1
Hmgb3	2.56136e-27	0.700856	0.193	0.018	3.9299e-23	9	Hmgb3
Hat1	9.60183e-23	0.699311	0.25	0.037	1.47321e-18	9	Hat1
Ptms	2.42389e-10	0.699212	0.818	0.556	3.71897e-06	9	Ptms
1810037I17Rik	1.25391e-12	0.698395	0.58	0.257	1.92388e-08	9	1810037I17Rik
Rad50	4.8765e-13	0.696716	0.273	0.068	7.48201e-09	9	Rad50
Rbbp4	1.6308e-15	0.695555	0.466	0.147	2.50213e-11	9	Rbbp4
Tuba1c	1.32577e-11	0.695191	0.307	0.092	2.03413e-07	9	Tuba1c
Rad51ap1	1.44826e-97	0.692929	0.182	0.002	2.22207e-93	9	Rad51ap1
Dhx15	6.75076e-08	0.688668	0.398	0.18	0.00103577	9	Dhx15
Rell1	2.56952e-14	0.685775	0.386	0.114	3.94242e-10	9	Rell1
Lsm6	2.53649e-12	0.683206	0.307	0.088	3.89174e-08	9	Lsm6
Ilf3	5.64535e-13	0.682743	0.261	0.064	8.66166e-09	9	Ilf3
Cbx5	1.15952e-10	0.68238	0.386	0.137	1.77905e-06	9	Cbx5
Nasp	1.08498e-12	0.681015	0.489	0.185	1.66469e-08	9	Nasp
Cdkn2d	2.84858e-11	0.680327	0.239	0.062	4.37058e-07	9	Cdkn2d
Cks2	2.44449e-61	0.680112	0.227	0.009	3.75059e-57	9	Cks2
Hmgb1	1.52874e-10	0.678371	0.489	0.207	2.34554e-06	9	Hmgb1
Dctpp1	2.36759e-32	0.678014	0.261	0.028	3.6326e-28	9	Dctpp1
Rad18	1.03931e-41	0.674852	0.17	0.008	1.59462e-37	9	Rad18
Calm3	5.1113e-10	0.673367	0.477	0.205	7.84226e-06	9	Calm3
Magoh	1.43597e-10	0.672788	0.42	0.161	2.20321e-06	9	Magoh
Hjurp	9.88037e-42	0.671739	0.205	0.012	1.51595e-37	9	Hjurp
Rfc3	3.03191e-20	0.670015	0.182	0.022	4.65186e-16	9	Rfc3
Pycard	1.23576e-10	0.668857	0.182	0.04	1.89603e-06	9	Pycard
Srrt	2.56848e-12	0.668137	0.42	0.147	3.94082e-08	9	Srrt
Xpo1	3.10568e-17	0.658188	0.284	0.059	4.76504e-13	9	Xpo1
Cep57	8.88786e-20	0.656719	0.261	0.045	1.36366e-15	9	Cep57
Rnaseh2b	5.81298e-25	0.656496	0.193	0.02	8.91885e-21	9	Rnaseh2b
Gbp3	1.40753e-10	0.651926	0.307	0.095	2.15957e-06	9	Gbp3
Hnrnpab	7.36636e-09	0.648684	0.602	0.354	0.000113022	9	Hnrnpab
Nxt1	1.35986e-33	0.648235	0.159	0.009	2.08643e-29	9	Nxt1
Fmr1	3.26053e-08	0.64659	0.318	0.115	0.000500263	9	Fmr1
4930579G24Rik	1.80085e-26	0.644691	0.159	0.013	2.76304e-22	9	4930579G24Rik
P2rx1	2.65049e-17	0.641195	0.227	0.039	4.06665e-13	9	P2rx1
Hspa14	6.26957e-19	0.641012	0.33	0.071	9.6194e-15	9	Hspa14
Ncapd2	9.38155e-43	0.638515	0.159	0.007	1.43941e-38	9	Ncapd2
Mis12	1.18449e-15	0.637088	0.182	0.028	1.81736e-11	9	Mis12
Cenpp	1.19081e-81	0.636553	0.17	0.002	1.82705e-77	9	Cenpp
Psmb8	6.56429e-11	0.634433	0.5	0.206	1.00716e-06	9	Psmb8
Paics	1.31917e-10	0.631324	0.386	0.14	2.024e-06	9	Paics
Cdc5l	4.53939e-10	0.629815	0.284	0.087	6.96479e-06	9	Cdc5l
Trim37	8.97911e-17	0.629528	0.205	0.033	1.37767e-12	9	Trim37
Slbp	6.10023e-20	0.62752	0.284	0.052	9.35958e-16	9	Slbp
Ssrp1	3.30812e-10	0.616522	0.364	0.132	5.07564e-06	9	Ssrp1
C330027C09Rik	3.71866e-78	0.61618	0.17	0.003	5.70554e-74	9	C330027C09Rik
Hint1	5.8293e-10	0.616163	0.659	0.377	8.9439e-06	9	Hint1
Cntln	8.20612e-11	0.614561	0.284	0.084	1.25907e-06	9	Cntln
Ska2	1.25598e-20	0.612445	0.205	0.027	1.92705e-16	9	Ska2
Cacybp	6.12406e-09	0.611707	0.398	0.156	9.39614e-05	9	Cacybp
Stub1	5.31567e-13	0.610541	0.42	0.137	8.15584e-09	9	Stub1
Tpm2	1.18327e-11	0.609986	0.523	0.21	1.81549e-07	9	Tpm2
Ddx39	1.21177e-13	0.608833	0.182	0.032	1.85922e-09	9	Ddx39
Ddx42	3.24005e-10	0.608666	0.273	0.08	4.97121e-06	9	Ddx42
Fxyd6	6.9031e-31	0.601217	0.295	0.036	1.05914e-26	9	Fxyd6
Pcmt1	5.96361e-05	0.600203	0.273	0.125	0.914996	9	Pcmt1
Ccp110	5.92257e-21	0.59956	0.193	0.024	9.087e-17	9	Ccp110
Rbbp7	4.23632e-09	0.598223	0.477	0.214	6.49978e-05	9	Rbbp7
Ckap5	2.78301e-12	0.595976	0.239	0.057	4.26997e-08	9	Ckap5
Lsm2	1.19568e-18	0.595754	0.261	0.047	1.83454e-14	9	Lsm2
Cox20	2.38066e-13	0.590679	0.409	0.13	3.65265e-09	9	Cox20
Lsm3	1.26377e-11	0.589723	0.273	0.073	1.939e-07	9	Lsm3
Zfp948	2.63638e-08	0.58838	0.239	0.077	0.0004045	9	Zfp948
Clic1	6.1697e-09	0.585544	0.557	0.284	9.46618e-05	9	Clic1
Cenpk	1.86605e-57	0.584968	0.159	0.004	2.86309e-53	9	Cenpk
Raly	5.00371e-12	0.582603	0.432	0.152	7.67719e-08	9	Raly
Snrpg	1.80684e-08	0.581398	0.602	0.319	0.000277223	9	Snrpg
Emid1	1.49425e-11	0.581136	0.273	0.073	2.29263e-07	9	Emid1
Exosc8	1.53982e-15	0.578215	0.25	0.051	2.36254e-11	9	Exosc8
Ilf2	8.89412e-14	0.574042	0.352	0.098	1.36463e-09	9	Ilf2
Anapc11	3.77631e-06	0.572185	0.42	0.217	0.0579399	9	Anapc11
4632419I22Rik	1.25399e-09	0.572053	0.284	0.09	1.924e-05	9	4632419I22Rik
Fam92a	2.25477e-06	0.571829	0.261	0.101	0.034595	9	Fam92a
Arpp19	1.89116e-09	0.570586	0.455	0.192	2.90161e-05	9	Arpp19
Myh10	8.31406e-11	0.570109	0.318	0.1	1.27563e-06	9	Myh10
Slc43a3	2.63374e-09	0.569482	0.523	0.244	4.04095e-05	9	Slc43a3
Alg14	6.70385e-12	0.568376	0.261	0.067	1.02857e-07	9	Alg14
Med30	3.37416e-09	0.567692	0.205	0.054	5.17698e-05	9	Med30
Sae1	1.08295e-14	0.567588	0.307	0.075	1.66158e-10	9	Sae1
Smchd1	2.66369e-09	0.562235	0.284	0.092	4.0869e-05	9	Smchd1
Rfc4	1.83675e-30	0.561119	0.182	0.014	2.81812e-26	9	Rfc4
[truncated: 2,467 more rows]
