# Supplementary material for: Single cell and genetic analyses reveal conserved populations and signaling mechanisms of gastrointestinal stromal niches
Source: Nat Commun. 2020 Jan 17;11:334. doi: 10.1038/s41467-019-14058-5 (PMC6969052; doi:10.1038/s41467-019-14058-5)
Supplement: Supplementary file 5 — Source Data [file 41467_2019_14058_MOESM5_ESM.xlsx]

## Sheet: Figure 2
Figure 2
	d	Log2(FPKM+1)
		FoxL1-ve	FoxL1+ve
		0	1.83463
		0	1.55243
		0	3.6485

## Sheet: Figure 3
Figure 3
	c			Wnt2b, Wnt4 qPCR, fold change						f	# of OLFM4+cells/Gland		g	# of Lgr5 dots/Gland			# of Lgr5 dots/Crypt
				Ng2 Negative			Ng2 Positive				Antrum			Antrum			Ileum
		Stomach	Wnt2b	1	1	1	3.08627	3.93539	4.99946		Ctrl	MUT		Ctrl (Cre-/Wlshomo)	MUT (Cre+/Wlshomo)		Ctrl (Cre-/Wlshomo)	MUT (Cre+/Wlshomo)
			Wnt4	1	1	1	3.59604	2.75239	3.93803		4.14286	2.4		8	5		19	2
		Intestine	Wnt2b	1	1	1	4.84842	5.6329	4.1796		1.33333	0.4		13	3		18	4
			Wnt4	1	1	1	5.6536	3.88202	2.83097		3	0.25		11	4		17	2
											2.5	0.142857		14	5		36	2
	d	Intestinal length			e	# of BrdU+cells/Crypt								12	5		39	9
		Ctrl	MUT			Ileum					# of OLFM4+cells/Crypt			24	5		17	3
		32.5	31.3			Ctrl	MUT				Ileum			21	6		57	6
		33	31			32.0866	54.2731				Ctrl	MUT		14	7		18	0
		34.5	27.2			48.7745	31.8639				14	2.66667		15	11		19	4
		34.4	28.7			37.3203	42.194				12.25	1.71429		12	8		19	3
		34.1				44.2048	43.7201				10.3333	2.375		15	7		18	5
											12.2857	7.375		15	7		21	4
						# of LyzC+cells/Crypt								21	5		33	5
						Ileum								10	6		60	3
						Ctrl	MUT							26	3		33	2
						0.83393	0.261905							18			31	4
						0.854167	0.235123							21			15	7
						0.780808	0.576726							8			24	5
						0.928571	0.606644										21	7
						0.763158											43	6
																	38	6
																	51	2
																		2
																		1

## Sheet: Figure 4
Figure 4
b	# of Wnt2b dots/tdTomato+DAPI		c	Stomach (Wnt2b qPCR, fold change)				g	# of SOX9+cells/Gland		h	# of CD44+cells/Gland		i	# of BrdU+cells/Crypt
	Antrum			Ctrl		IR			Antrum			Antrum			Ileum
	Ctrl	MUT		Ng2Cre-	Ng2Cre+	Ng2Cre-	Ng2Cre+		Ctrl	MUT		Ctrl	MUT		Ctrl	MUT
	1.25	3.05263		1	4.58526	1	10.5561		11.2	4.8		14.7143	4.27273		7.14286	3.43452
	0.484848	1.8125		1	3.85038	1	7.12554		7.26667	6.12		12.8034	5.86286		6.90909	2.875
	2	3.41379		1	4.2862	1	6.45315		13	6.35		12.3257	5.7		6.86667	3.62121
	1.20833	2								2.2
	1.29412	2.78571		Intestine (Wnt2b qPCR, fold change)										j	# of CD44+cells/Crypt
	1.21053	3.07692		Ctrl		IR			# of BrdU+cells/Gland			# of OLFM4+cells/Gland			Ileum
				Ng2Cre-	Ng2Cre+	Ng2Cre-	Ng2Cre+		Antrum			Antrum			Ctrl	MUT
	# of Wnt2b dots/tdTomato+DAPI			1	3.97778	1	5.00718		Ctrl	MUT		Ctrl	MUT		7.14286	3.43452
	Ileum			1	3.61176	1	7.91177		5.57143	1.40509		1.14286	0.181818		6.90909	2.875
	Ctrl	MUT		1	3.3182	1	8.12293		5.19048	3.88929		1.93246	0.133571		6.86667	3.62121
	2.08	4.09091							6.93056	1.87381		2.47315	0.283333
	3.07692	4.64706								1.4					# of OLFM4+cells/Crypt
	1.62963	3													Ileum
	1.2963	1.76923													Ctrl	MUT
	2.14286	1.95833													7.14286	3.43452
	2.9	3.22727													6.90909	2.875
	2.05	3.31579													6.86667	3.62121
	1.90476	4.57143
	1.54546	4.95455
	1.42857	5.3125
	1.375	2.4
	2.13333	2.33333

## Sheet: Figure 5
Figure 5
b	# of SOX9+cells/Gland		c	# of PCNA+cells/Crypt		d	# of Alcian blue+cells/Villus		e	# of Wnt2b dots/DAPI in periglandular cells		f	# of Wnt2b dots/DAPI in pericryptal cells
	Antrum			Ileum			Ileum			Antrum			Ileum
	Ctrl	MUT		Ctrl	MUT		Ctrl	MUT		Ctrl	MUT		Ctrl	MUT
	4.27273	5.625		73.5065	85.5413		4.91667	8.32982		0.083333	1.29167		0.416667	1.86364
	3.36364	5.25		46.3644	90.9455		5.42857	13.3164		0.1875	1.62963		0.4375	1.38028
	3.8	9.21429		69.0609	81.7679		6.71429	16.9		0.705882	1.41463		0.823529	1.74359
	3.94746	6.83333		42.3378	96.4909					1.2	1.15625		1.36	2.55
	4.52547			70.6452						0.583333	1.51163		0.916667	1.56667
										0.391304	1.5641		0.565217	1.2
	# of BrdU+cells/Gland						# of LyzC+cells/Crypt			0.823529	1.09302		1.05882	1.53846
	Antrum						Ileum			0	2.15151		0.4	1.42105
	Ctrl	MUT					Ctrl	MUT		0.714286	1.87805		1	1.82927
	1.90909	6.25					1	1.27273					2.05556	1.91892
	6.27273	6.25					1.33333	1.36364					1.47826	1.63415
	2.8	6.35714					0.833333	1.6						1.97561
	1.95486	6.66667					1.8	2
	2.4769

## Sheet: Figure 6
Figure 6
	h	Stomach				i	Intestine
		Wnt2b		Wnt9a			Wnt2b		Wnt9a
		CMV	Gli2	CMV	Gli2		CMV	Gli2	CMV	Gli2
		1.00375	2.53095	0.823277	2.04655		1.00913	3.94659	1.20627	1.60274
		0.880025	1.5068	0.829697	2.05536		0.923937	5.48193	0.976501	1.74229
		1.02709	2.22786	1.35968	3.44872		1.1309	7.66323	0.944812	2.20423

## Sheet: Figure 7
Figure.7
									# of Lgr5 dots						# of SOX9/Gland			Intestine length(mm)			# of Lgr5 dots			# of Goblet cells/mm
b								e	Fst-Corp. Junction			Antrum		f	Antrum		g	Intestine		i	Ileum		k	Intestine
		Bapxcre/-;Wlsfl/+			Bapxcre/+;Wlsfl/fl				Ctrl	MUT		Ctrl	MUT		Ctrl	MUT		Ctrl	MUT		Ctrl	MUT		Ctrl	MUT
	Fst	4.11658	5.23015	5.90387	2.32572	2.37795	2.43123		34	7		23	11		16.1667	6.5		46.5219	17.1918		25	3		177.308	3.84215
	Hst	3.47133	2.976	4.21528	2.93311	2.86257	1.91558		12	8		11.5	10		15.4	8.33333		62.7934	15.2345		17	0		184.162	0
	Fst/Hst	1.18588	1.75745	1.40059	0.792917	0.830705	1.26919		44	6		10.5	3		9.71429	6.66667		62.5163	21.1328		34	0		146.675	19.6999
									20			18.5	7					59.5384	15.4666		12	2		174.21
												26	4					39.4085			14	5
												20	4								10	4
												18	5								21	2
												21	2.5								32	4
												24									22
												19									36
												28									13
												36									20
												24									29
												30
												38
												17
												19
												13
												8
												12
												10
												48

## Sheet: Supple.Fig.4
Supple. Fig. 4
a	Bapx-scRNA-seq	Stomach
	Cluster ID	1	2	3	4	5	6	7	8	9	10	11	12	13	14	15	16	17
	# of cells	1288	901	730	527	389	199	188	153	107	103	108	59	57	42	33	47	15
	%	26.0412	18.2167	14.7594	10.6551	7.86494	4.02345	3.80105	3.09341	2.16336	2.08249	2.18358	1.19288	1.15245	0.849171	0.667206	0.950263	0.303275
b	Bapx-scRNA-seq	Intestine
	Cluster ID	1	2	3	4	5	6	7	8	9	10	11	12
	# of cells	922	687	620	494	189	172	110	89	88	49	28	11
	%	26.6551	19.8612	17.9243	14.2816	5.46401	4.97254	3.18011	2.573	2.54409	1.41659	0.809483	0.318011

## Sheet: Supple.Fig.20
Supple. Fig. 20
			Ng2 Negative			Ng2 Positive
	Stomach	Wnt9a	1	1	1	6.46308	7.03004	5.94797
		Gli2	1	1	1	7.48947	6.2427	7.06557
		FoxL1	1	1	1	11.3699	13.8483	12.5907
		SMA	1	1	1	8.76938	5.7982	12.833
	Intestine	Wnt9a	1	1	1	5.86992	4.40847	5.27672
		Gli2	1	1	1	12.8262	9.48496	10.4598
		FoxL1	1	1	1	18.4134	13.9527	15.6288
		SMA	1	1	1	15.624	12.9571	8.44511

## Sheet: Supple.Fig.22
	Supple. Fig. 22
	c	# of BrdU/Crypt		d	# of Alcian blue + cells/Villi		e	# of LyzC/Crypt
		Ileum			Ileum			Ileum
		Ctrl	MUT		Ctrl	MUT		Ctrl	MUT
		32.0866	54.2731		11.1375	6.59133		1.05485	0.867273
		48.7745	31.8639		10.8173	6.17105		1.36765	0.508547
		37.3203	42.194		11.8021	7.14832		1.11539	0.435119

## Sheet: Supple.Fig23
Supple. Fig.23
a	# of PCNA, Tdtomato double positive cells/Gland			b			TUNEL+ dots in epithelial cells/crypt	TUNEL+ dots in tdTomato+ cells/crypt
	Antrum	Control	IR		Antrum	Control	0.6	0.2
		0.166667	2.72727				0.5	0
		0.125	0.6				0.5	0.166667
		0.153846	0.666667				0.8	0.2
		0	5				0.5	0
		0	2.85714				0.4	0
		0	1.42857				0.6	0
							0.5	0.1
	# of PCNA, Tdtomato double positive cells/Crypt						0.545455	0
	Ileum	Control	IR			IR	0.666667	0
		0	1.25				0.571429	0
		0	1.33333				1	0
		0.125	2				1.125	0.125
		0.2	2.4				0.8	0.6
		0.166667	1				1.25	0
		0.333333	2.4				1	0
							1.25	0.25
							0.8	0
					Intestine	Control	0.2	0
							0.2	0
							1	0
							0.333333	0.166667
							0.6	0
							0.2	0
							0.5	0
							0.333333	0
							0.25	0
						IR	4.75	0.125
							3	0
							4	0
							4	0
							2.4	0.4
							4.4	0.2
							4	0.25
							3.4	0.4
							4	0.333333

[truncated: 4 more sheets: Supple.Fig.24, Supple.Fig.25, Supple.Fig.28, Supple.Fig.31]
